# Supplementary material for: Passive-Sampler-Based Bioavailability Assessment of PCB Congeners Associated with Aroclor-Containing Paint Chips in the Presence of Sediment
Source: Arch Environ Contam Toxicol. 2021 Dec 17;82(1):105–18. doi: 10.1007/s00244-021-00907-2 (PMC8732844; doi:10.1007/s00244-021-00907-2)
Supplement: Supplementary file 2 — Supplementary file2 (XLSX 256 KB) [file 244_2021_907_MOESM2_ESM.xlsx]

## Sheet: Sample Data
Treatment	HSL+PC_FINE		HSL+PC_FINE		HSL+PC_FINE		HSL+PC_FINE		HSL+PC_MEDIUM		HSL+PC_MEDIUM		HSL+PC_MEDIUM		HSL+PC_MEDIUM		HSL+PC_COARSE		HSL+PC_COARSE		HSL+PC_COARSE		HSL+PC_COARSE		HSL+PC_FINE		HSL+PC_FINE		HSL+PC_FINE		HSL+PC_FINE		Horse Shoe		Horse Shoe		Horse Shoe		Horse Shoe		MH+PC_FINE		MH+PC_FINE		MH+PC_FINE		MH+PC_FINE		MH
Mixing time (d)	60		60		60		60		60		60		60		60		60		60		60		60		119		119		119		119		156		156		156		156		60		60		60		60		60
Replicate	1		2		3		4		1		2		3		4		1		2		3		4		1		2		3		4		1		2		3		4		1		2		3		4		1
Client ID	56-HS-H-F-1		56-HS-H-F-2		56-HS-H-F-3		56-HS-H-F-4		56-HS-H-M-1		56-HS-H-M-2		56-HS-H-M-3		56-HS-H-M-4		56-HS-H-C-1		56-HS-H-C-2		56-HS-H-C-3		56-HS-H-C-4		120-HS-H-F-1		120-HS-H-F-2		120-HS-H-F-3		120-HS-H-F-4		180-HS-H-F-1		180-HS-H-F-2		180-HS-H-F-3		180-HS-H-F-4		56-M-H-F-1		56-M-H-F-2		56-M-H-F-3		56-M-H-F-4		56-M-0-0-1
Lab ID	L1929974-01		L1929974-02		L1929974-03		L1929974-04		L1929974-05		L1929974-06		L1929974-07		L1929974-08		L1929974-09		L1929974-10		L1929974-11		L1929974-12		L1940715-01		L1940715-02		L1940715-03		L1940715-04		L1948748-04		L1948748-05		L1948748-06		L1948748-07		L1929974-13		L1929974-14		L1929974-15		L1929974-16		L1929974-17
Matrix	WIPE		WIPE		WIPE		WIPE		WIPE		WIPE		WIPE		WIPE		WIPE		WIPE		WIPE		WIPE		WIPE		WIPE		WIPE		WIPE		WIPE		WIPE		WIPE		WIPE		WIPE		WIPE		WIPE		WIPE		WIPE
Matrix Description	PE Sheet		PE Sheet		PE Sheet		PE Sheet		PE Sheet		PE Sheet		PE Sheet		PE Sheet		PE Sheet		PE Sheet		PE Sheet		PE Sheet		PE Sheet		PE Sheet		PE Sheet		PE Sheet		PE Sheet		PE Sheet		PE Sheet		PE Sheet		PE Sheet		PE Sheet		PE Sheet		PE Sheet		PE Sheet
Reference Method	8270D-SIM/680(M)		8270D-SIM/680(M)		8270D-SIM/680(M)		8270D-SIM/680(M)		8270D-SIM/680(M)		8270D-SIM/680(M)		8270D-SIM/680(M)		8270D-SIM/680(M)		8270D-SIM/680(M)		8270D-SIM/680(M)		8270D-SIM/680(M)		8270D-SIM/680(M)		8270D-SIM/680(M)		8270D-SIM/680(M)		8270D-SIM/680(M)		8270D-SIM/680(M)		8270D-SIM/680(M)		8270D-SIM/680(M)		8270D-SIM/680(M)		8270D-SIM/680(M)		8270D-SIM/680(M)		8270D-SIM/680(M)		8270D-SIM/680(M)		8270D-SIM/680(M)		8270D-SIM/680(M)
Batch ID	WG1259050		WG1259050		WG1259050		WG1259050		WG1259050		WG1259050		WG1259050		WG1259050		WG1259050		WG1259050		WG1259050		WG1259050		WG1281776		WG1281776		WG1281776		WG1281776		WG1298571		WG1298571		WG1298571		WG1298571		WG1259050		WG1259050		WG1259050		WG1259050		WG1259050
Date Collected	2019-07-08		2019-07-08		2019-07-08		2019-07-08		2019-07-08		2019-07-08		2019-07-08		2019-07-08		2019-07-08		2019-07-08		2019-07-08		2019-07-08		2019-09-05		2019-09-05		2019-09-05		2019-09-05		2019-10-15		2019-10-15		2019-10-15		2019-10-15		2019-07-08		2019-07-08		2019-07-08		2019-07-08		2019-07-08
Date Received	2019-07-11		2019-07-11		2019-07-11		2019-07-11		2019-07-11		2019-07-11		2019-07-11		2019-07-11		2019-07-11		2019-07-11		2019-07-11		2019-07-11		2019-09-06		2019-09-06		2019-09-06		2019-09-06		2019-10-18		2019-10-18		2019-10-18		2019-10-18		2019-07-11		2019-07-11		2019-07-11		2019-07-11		2019-07-11
Date Prepped	2019-07-12		2019-07-12		2019-07-12		2019-07-12		2019-07-12		2019-07-12		2019-07-12		2019-07-12		2019-07-12		2019-07-12		2019-07-12		2019-07-12		2019-09-09		2019-09-09		2019-09-09		2019-09-09		2019-10-21		2019-10-21		2019-10-21		2019-10-21		2019-07-12		2019-07-12		2019-07-12		2019-07-12		2019-07-12
Date Analyzed	2019-07-24		2019-07-24		2019-07-25		2019-07-25		2019-07-25		2019-07-25		2019-07-25		2019-07-25		2019-07-25		2019-07-25		2019-07-25		2019-07-25		2019-09-17		2019-09-17		2019-09-17		2019-09-17		2019-10-29		2019-10-29		2019-10-29		2019-10-29		2019-07-25		2019-07-25		2019-07-25		2019-07-26		2019-07-26
Sample Size(wet)	1		1		1		1		1		1		1		1		1		1		1		1		1		1		1		1		1		1		1		1		1		1		1		1		1
% Solid	100		100		100		100		100		100		100		100		100		100		100		100		100		100		100		100		100		100		100		100		100		100		100		100		100
Units	ng Abs		ng Abs		ng Abs		ng Abs		ng Abs		ng Abs		ng Abs		ng Abs		ng Abs		ng Abs		ng Abs		ng Abs		ng Abs		ng Abs		ng Abs		ng Abs		ng Abs		ng Abs		ng Abs		ng Abs		ng Abs		ng Abs		ng Abs		ng Abs		ng Abs
Final Volume	1		1		1		1		1		1		1		1		1		1		1		1		4		4		4		4		4		4		4		4		1		1		1		1		1
Dilution	1		1		1		1		1		1		1		1		1		1		1		1		1		1		1		1		1		1		1		1		1		1		1		1		1
Reporting Limit	0.5		0.5		0.5		0.5		0.5		0.5		0.5		0.5		0.5		0.5		0.5		0.5		0.5		0.5		0.5		0.5		0.5		0.5		0.5		0.5		0.5		0.5		0.5		0.5		0.5
PE Sheet Weight (g)	0.0277		0.0253		0.0243		0.0226		0.0235		0.0251		0.0225		0.026		0.0263		0.0231		0.0263		0.0238		0.0247		0.0252		0.0274		0.0252		0.0262		0.0262		0.0277		0.0256		0.0237		0.0276		0.0238		0.0265		0.0264
Analytes	Result		Result		Result		Result		Result		Result		Result		Result		Result		Result		Result		Result		Result		Result		Result		Result		Result		Result		Result		Result		Result		Result		Result		Result		Result
CL1-BZ#1	0.082	J	0.077	J		U		U		U		U		U		U		U		U		U		U	0.102	J		U		U	0.099	J	0.096	J	0.097	J	0.107	J	0.095	J	7.67		8.8		7.55		8.38		9.52
CL1-BZ#2		U		U		U		U		U		U		U		U		U		U		U		U		U		U		U		U		U		U		U		U		U		U	0.357	J	0.423	J	0.503
CL1-BZ#3		U		U		U		U		U		U		U		U		U		U		U		U		U		U		U		U		U		U		U		U	1.06		1.29		1.13		1.13		1.18
CL2-BZ#4/#10	0.083	J	0.088	J		U		U		U		U		U		U		U		U		U		U		U		U		U		U	0.162	J	0.108	J		U		U	35.1		40.7		33.1		37.9		42.2
CL2-BZ#9		U		U		U		U		U		U		U		U		U		U		U		U		U		U		U		U		U		U		U		U	1.17		1.17		0.928		1.31		1.24
CL2-BZ#7		U		U		U		U		U		U		U		U		U		U		U		U		U		U		U		U		U		U		U		U	3.07		3.79		3.02		3.35		3.68
CL2-BZ#6		U		U	0.048	J		U		U		U		U		U		U		U		U		U		U		U		U		U		U		U		U		U	14		17.5		13.6		15.1		16.9
CL2-BZ#5		U		U		U		U		U		U		U		U		U		U		U		U		U		U		U		U		U		U		U		U	0.299	J	0.348	J	0.245	J	0.235	J	0.305
CL2-BZ#8	0.315	J	0.239	J	0.236	J	0.243	J		U		U		U		U		U		U		U		U	0.441	J	0.378	J	0.475	J	0.425	J	0.31	J	0.31	J	0.294	J	0.354	J	20		24.8		19		21.3		23.5
CL3-BZ#19		U		U		U		U		U		U		U		U		U		U		U		U		U		U		U		U		U		U		U		U	12.3		15		11.7		12.8		14.8
CL2-BZ#14		U		U		U		U		U		U		U		U		U		U		U		U		U		U		U		U		U		U		U		U		U		U		U		U
CL3-BZ#30		U		U		U		U		U		U		U		U		U		U		U		U		U		U		U		U		U		U		U		U		U		U		U		U
CL3-BZ#18	0.504		0.376	J	0.278	J	0.354	J		U		U		U		U		U		U		U		U	0.434	J	0.351	J		U	0.35	J	0.457	J	0.411	J	0.324	J	0.372	J	39.6		49.7		37.1		42.1		46.4
CL2-BZ#11		U		U		U		U		U		U		U		U		U		U		U		U		U		U		U		U		U		U		U		U	0.586		0.851		0.526		0.817		0.656
CL3-BZ#17		U		U		U		U		U		U		U		U		U		U		U		U		U		U		U		U		U		U		U		U	46.3		58.3		43.6		49		54.9
CL2-BZ#12		U		U		U		U		U		U		U		U		U		U		U		U		U		U		U		U		U		U		U		U		U		U		U		U
CL3-BZ#27		U		U		U		U		U		U		U		U		U		U		U		U		U		U		U		U		U		U		U		U	10.5		12.8		9.71		10.8		12.2
CL2-BZ#13		U		U		U		U		U		U		U		U		U		U		U		U		U		U		U		U		U		U		U		U	1.72		2.25		1.58		2.17		1.96
CL3-BZ#24		U		U		U		U		U		U		U		U		U		U		U		U		U		U		U		U		U		U		U		U		U		U		U		U
CL3-BZ#16		U		U		U		U		U		U		U		U		U		U		U		U		U		U		U		U		U		U		U		U	4.78		6.24		4.76		5.6		6.07
CL3-BZ#32		U		U		U		U		U		U		U		U		U		U		U		U		U		U		U		U		U		U		U		U	20.9		27		20.1		22.9		25.2
CL2-BZ#15	0.129	J	0.1	J	0.102	J	0.082	J		U		U		U		U		U		U		U		U	0.161	J		U	0.135	J	0.127	J	0.131	J	0.127	J	0.133	J	0.131	J	6.89		8.47		6.55		7.38		8.1
CL3-BZ#34		U		U		U		U		U		U		U		U		U		U		U		U		U		U		U		U		U		U		U		U	1.91		2.51		1.75		1.98		2.16
CL3-BZ#23		U		U		U		U		U		U		U		U		U		U		U		U		U		U		U		U		U		U		U		U		U		U		U		U
CL4-BZ#54		U		U		U		U		U		U		U		U		U		U		U		U		U		U		U		U		U		U		U		U	0.438	J	0.502		0.372	J	0.417	J	0.46
CL3-BZ#29		U		U		U		U		U		U		U		U		U		U		U		U		U		U		U		U		U		U		U		U		U		U		U		U
CL4-BZ#50		U		U		U		U		U		U		U		U		U		U		U		U		U		U		U		U		U		U		U		U	0.718		1.04		0.746		0.771		0.82
CL3-BZ#26		U		U		U		U		U		U		U		U		U		U		U		U		U		U		U		U		U		U		U		U	50.5		66.3		47.4		53.8		59.3
CL3-BZ#25		U		U		U		U		U		U		U		U		U		U		U		U		U		U		U		U		U		U		U		U	41.9		54.4		39		44.4		49
CL4-BZ#53	0.305	J	0.346	J	0.212	J	0.237	J		U		U		U		U		U		U		U		U	0.304	J	0.288	J	0.331	J	0.277	J	0.272	J	0.216	J	0.228	J	0.268	J	13.6		17.8		12.6		14.5		15.7
CL3-BZ#-31	0.76		0.67		0.547		0.619			U		U		U	0.173	J		U		U		U		U	0.633		0.484	J	0.642		0.731		0.836		0.679		0.686		0.813		59.6		78.8		56.3		63.3		69.8
CL3-BZ#28	0.567		0.472	J	0.422	J	0.411	J		U		U		U	0.13	J		U		U		U		U	0.561		0.425	J	0.479	J	0.545		0.59		0.555		0.497	J	0.406	J	41.7		56		39.4		44.8		49
CL3-BZ#33	0.313	J	0.272	J	0.191	J	0.326	J		U		U		U		U		U		U		U		U		U		U		U	0.322	J	0.327	J	0.258	J	0.312	J		U	1.75		2.5		1.6		1.9		1.69
CL4-BZ#51		U		U		U		U		U		U		U		U		U		U		U		U		U		U		U		U		U		U		U		U	6.66		8.79		6.34		6.84		7.97
CL3-BZ#21/#20		U		U		U		U		U		U		U		U		U		U		U		U		U		U		U		U		U		U		U		U	6.68		8.99		6.27		7.07		7.9
CL4-BZ#45		U		U		U		U		U		U		U		U		U		U		U		U		U		U		U		U		U		U	0.195	J	0.161	J	9.15		12.5		8.85		9.6		10.8
CL3-BZ#22		U		U	0.14	J		U		U		U		U		U		U		U		U		U		U		U		U		U		U		U		U		U	8.43		11.9		8.18		9.3		9.95
CL4-BZ#73/#46		U		U		U		U		U		U		U		U		U		U		U		U		U		U		U		U		U		U		U		U	3.37		4.59		3.27		3.66		4.03
CL4-BZ#69		U		U		U		U		U		U		U		U		U		U		U		U		U		U		U		U		U		U		U		U	0.457	J	0.615		0.396	J	0.544		0.628
CL4-BZ#43		U		U		U		U		U		U		U		U		U		U		U		U		U		U		U		U		U		U		U		U	3.3		4.38		3.16		3.93		3.86
CL3-BZ#36		U		U		U		U		U		U		U		U		U		U		U		U		U		U		U		U		U		U		U		U		U		U		U		U
CL4-BZ#52	18.7		14.4		12.4		14.3		0.988		1.15		0.975		1.39		1.08		0.939		1.05		0.761		14.7		12.3		12.9		13.7		17.4		16.1		14.4		15.1		90.4		118		85		94.8		96.9
CL4-BZ#48	0.332	J	0.283	J	0.287	J	0.193	J		U		U		U		U		U		U		U		U	0.424	J	0.308	J	0.227	J	0.369	J	0.417	J	0.327	J	0.18	J	0.309	J	4.96		7.56		4.56		5.33		5.66
CL4-BZ#49	4.53		3.49		3.25		3.3		0.373	J	0.354	J	0.353	J	0.466	J	0.3	J	0.273	J	0.335	J	0.221	J	4.33		3.36		3.63		3.88		4.58		4.4		3.95		4.14		70.8		93		65.9		74.7		80.6
CL5-BZ#104		U		U		U		U		U		U		U		U		U		U		U		U		U		U		U		U		U		U		U		U		U		U		U		U
CL4-BZ#47	0.674		0.561		0.436	J	0.493	J		U		U		U		U		U		U	0.088	J		U	0.526		0.559		0.48	J	0.604		0.699		0.548		0.559		0.541		37.4		48.1		34.9		38.8		43.8
CL4-BZ#65/#75/#62		U		U		U		U		U		U		U		U		U		U		U		U		U		U		U		U		U		U		U		U	3		4.13		2.85		3.31		3.84
CL3-BZ#39		U		U		U		U		U		U		U		U		U		U		U		U		U		U		U		U		U		U		U		U		U		U		U		U
CL3-BZ#38		U		U		U		U		U		U		U		U		U		U		U		U		U		U		U		U		U		U		U		U		U		U		U		U
CL4-BZ#44	6.4		5.2		4.45		5.04		0.353	J	0.416	J	0.461	J	0.524		0.416	J	0.354	J	0.434	J	0.323	J	5.5		4.27		4.94		5.1		5.99		5.58		5.09		5.1		42.6		57.3		40.1		45.7		47
CL4-BZ#59		U		U		U		U		U		U		U		U		U		U		U		U		U		U		U		U		U		U		U		U	4.03		5.61		3.74		4.17		4.91
CL4-BZ#42	0.54		0.486	J	0.356	J	0.423	J		U		U		U		U		U		U		U		U	0.522		0.45	J	0.385	J	0.377	J	0.3	J	0.512		0.506		0.503		20.7		26.8		19		21.3		23.4
CL4-BZ#71	0.555		0.457	J	0.35	J	0.39	J		U		U		U		U		U		U		U		U	0.532		0.408	J	0.43	J	0.504		0.541		0.434	J	0.459	J	0.565		17.7		23.3		16.4		18.6		20.4
CL3-BZ#35		U		U		U		U		U		U		U		U		U		U		U		U		U		U		U		U		U		U		U		U		U	0.478	J		U		U
CL4-BZ#41		U		U		U		U		U		U		U		U		U		U		U		U		U		U		U		U		U		U		U		U	1.51		2.67		1.6		1.66		1.81
CL4-BZ#72		U		U		U		U		U		U		U		U		U		U		U		U		U		U		U		U		U		U		U		U	1.7		2.31		1.78		1.98		2.14
CL5-BZ#96	0.11	J		U		U		U		U		U		U		U		U		U		U		U		U		U		U		U	0.096	J		U		U	0.077	J	0.806		1.01		0.675		0.895		0.937
CL5-BZ#103	0.212	J	0.177	J	0.132	J	0.093	J		U		U		U		U		U		U		U		U		U	0.226	J		U		U	0.205	J	0.1	J	0.183	J	0.139	J	0.775		1.01		0.648		0.858		0.799
CL4-BZ#68/#64	2.36		1.86		1.55		1.74		0.187	J	0.191	J	0.199	J	0.337	J	0.223	J	0.149	J	0.261	J	0.173	J	1.98		1.55		1.68		1.74		2.21		2.06		1.83		2		34.7		46.6		31.9		36.4		39.6
CL4-BZ#40	0.367	J	0.342	J		U	0.329	J		U		U		U		U		U		U		U		U	0.433	J	0.341	J		U		U	0.418	J	0.349	J		U		U	8.87		12		8.16		9.41		9.97
CL3-BZ#37		U		U		U		U		U		U		U		U		U		U		U		U		U		U		U		U		U		U		U		U	4.77		6.58		4.49		5.31		3.82
CL5-BZ#100		U		U		U		U		U		U		U		U		U		U		U		U		U		U		U		U		U		U		U		U	0.796		0.897		0.688		0.755		0.869
CL5-BZ#94		U		U		U		U		U		U		U		U		U		U		U		U		U		U		U		U		U		U		U		U	0.876		1.37		0.963		1		1.14
CL4-BZ#57		U		U		U		U		U		U		U		U		U		U		U		U		U		U		U		U		U		U		U		U	2.15		2.78		1.96		2.22		2.63
CL4-BZ#67/#58		U		U		U		U		U		U		U		U		U		U		U		U		U		U		U		U		U		U		U		U	2.23		3.06		2.02		2.36		2.5
CL5-BZ#102	0.567		0.457	J	0.376	J	0.438	J		U		U		U		U		U		U		U		U	0.42	J	0.415	J	0.328	J	0.384	J	0.435	J	0.449	J	0.365	J	0.398	J	2.97		3.85		2.65		2.96		3.26
CL4-BZ#61		U		U		U		U		U		U		U		U		U		U		U		U		U		U		U		U		U		U		U		U		U		U		U		U
CL5-BZ#98		U		U		U		U		U		U		U		U		U		U		U		U		U		U		U		U		U		U		U		U	0.286	J	0.396	J	0.27	J	0.297	J	0.307
CL4-BZ#76		U		U		U		U		U		U		U		U		U		U		U		U		U		U		U		U		U		U		U		U		U	0.271	J		U		U
CL5-BZ#93		U		U		U		U		U		U		U		U		U		U		U		U		U		U		U		U		U		U		U		U	0.838		1.09		0.838		0.951		1.02
CL4-BZ#63	0.206	J	0.208	J	0.125	J		U		U		U		U		U		U		U		U		U	0.145	J	0.171	J	0.161	J	0.15	J	0.358	J	0.325	J		U	0.283	J	5.56		7.72		5.4		5.92		6.38
CL5-BZ#121/#95/#88	15.6		12		10.3		12		0.839	J	0.838	J	0.83	J	1.08	J	1.02	J	0.816	J	0.919	J	0.634	J	11.5		9.48		9.76		10.2		12.4		11.8		10.4		11.1		25.9		33.1		23.7		26.5		23.4
CL4-BZ#74	4.49		3.55		3.06		3.32		0.322	J	0.325	J	0.33	J	0.451	J	0.283	J	0.264	J	0.294	J	0.219	J	3.48		3.06		3.37		3.54		4.36		4.06		3.7		3.83		22.3		33.1		20.7		23.3		24.2
CL6-BZ#155		U		U		U		U		U		U		U		U		U		U		U		U		U		U		U		U		U		U		U		U		U		U		U		U
CL4-BZ#70	12.3		10		8.68		9.68		0.707		0.704		0.719		0.934		0.658		0.632		0.729		0.485	J	10.1		8.39		9.03		9.56		12.1		11.3		9.94		10.4		21.5		33.2		20.3		22.8		19.3
CL5-BZ#91	3.35		2.65		2.47		2.78		0.29	J	0.232	J	0.187	J	0.31	J	0.313	J	0.255	J	0.221	J	0.258	J	2.82		2.36		2.22		2.61		2.99		2.7		2.45		2.53		11.4		15		10.5		12		11.9
CL4-BZ#66	4.07		3.35		2.95		3.1		0.338	J	0.347	J	0.368	J	0.433	J	0.34	J	0.325	J	0.373	J	0.244	J	3.55		2.97		2.97		3.21		3.82		3.58		3.3		3.43		21.8		33.5		20.1		22.8		23.1
CL4-BZ#80		U		U		U		U		U		U		U		U		U		U		U		U		U		U		U		U		U		U		U		U		U		U		U		U
CL4-BZ#55		U		U		U		U		U		U		U		U		U		U		U		U		U		U		U		U		U		U		U		U	0.428	J	0.719		0.564		0.978		0.998
CL5-BZ#92		U		U		U		U		U		U		U		U		U		U		U		U		U		U		U		U		U		U		U		U	10.9		14.7		10.2		11.6		10.8
CL5-BZ#89/#84		U		U		U		U		U		U		U		U		U		U		U		U		U		U		U		U		U		U		U		U	13.2		17.8		12.5		13.6		13.1
CL5-BZ#101/#90	42.2		31		26.4		31.2		1.94		1.86		1.95		2.7		2.26		1.77		2.35		1.57		31.2		24.9		25.4		27.7		36.3		34.1		26.8		32.2		35.6		45		32.6		36.5		25.8
CL4-BZ#56	2.28		1.87		1.46		1.8		0.155	J	0.165	J	0.128	J	0.249	J	0.22	J	0.149	J		U	0.121	J	1.67		1.36		1.48		1.62		1.94			U	1.54		1.75		7.66		11.8		7.24		8.3		8.09
CL5-BZ#113		U		U		U		U		U		U		U		U		U		U		U		U		U		U		U		U		U		U		U		U	0.312	J	0.447	J	0.235	J	0.458	J	0.48
CL5-BZ#99	15.6		11.5		9.93		11.7		0.801		0.731		0.9		1.25		1.07		0.784		0.843		0.682		11.8		9.77		10.1		10.6		12.1		11.2		10.2		10.8		18.3		24.8		17		18.6		15.3
CL6-BZ#150		U		U		U		U		U		U		U		U		U		U		U		U		U		U		U		U		U		U		U		U		U		U		U		U
CL4-BZ#60	0.612		0.415	J	0.436	J	0.516			U		U		U		U		U		U		U		U	0.5		0.375	J	0.365	J	0.468	J	0.513		0.483	J	0.479	J	0.455	J	3.85		7.36		3.29		4.04		4.28
CL6-BZ#152		U		U		U		U		U		U		U		U		U		U		U		U		U		U		U		U		U		U		U		U		U		U		U		U
CL5-BZ#119	0.631		0.649		0.389	J	0.434	J		U		U		U		U		U		U		U		U	0.349	J	0.345	J	0.323	J	0.385	J	0.506		0.395	J	0.353	J	0.402	J	2.1		2.59		1.71		2.12		2.22
CL5-BZ#83/#125/#112	1.18	J	0.777	J	0.789	J	0.928	J		U		U		U		U		U		U		U		U	1.17	J	0.783	J	0.876	J	0.911	J	0.945	J	0.87	J	0.928	J	0.838	J	3.08		3.5		2.89		2.94		2.76
CL5-BZ#86/#109	0.158	J		U		U	0.161	J		U		U		U		U		U		U		U		U	0.251	J		U		U		U		U	0.192	J	0.213	J		U	0.271	J	0.375	J	0.218	J	0.234	J	0.229
CL6-BZ#145		U		U		U		U		U		U		U		U		U		U		U		U		U		U		U		U		U		U		U		U		U		U		U		U
CL5-BZ#97	10.3		8.09		6.76		7.93		0.521		0.476	J	0.557		0.82		0.704		0.41	J	0.706		0.45	J	7.83		6.4		6.48		7.34		8.36		8.17		6.96		7.58		11.3		15.6		10.9		11.6		8.82
CL6-BZ#148		U		U		U		U		U		U		U		U		U		U		U		U		U		U		U		U		U		U		U		U		U	0.126	J		U		U
CL4-BZ#79		U		U		U		U		U		U		U		U		U		U		U		U		U		U		U		U		U		U		U		U		U		U		U		U
CL5-BZ#116		U		U		U		U		U		U		U		U		U		U		U		U		U		U		U		U		U		U		U		U		U		U		U		U
CL6-BZ#154	0.279	J	0.241	J	0.136	J	0.173	J		U		U		U		U		U		U		U		U	0.231	J	0.172	J	0.214	J	0.218	J	0.216	J	0.224	J	0.201	J	0.193	J	0.396	J	0.556		0.384	J	0.37	J	0.417
CL4-BZ#78		U		U		U		U		U		U		U		U		U		U		U		U		U		U		U		U		U		U		U		U		U		U		U		U
CL5-BZ#87/#111	11.1		8.58		7.43		8.47		0.619	J	0.563	J	0.671	J	0.693	J	0.684	J	0.539	J	0.73	J	0.514	J	7.96		6.54		6.65		7.15		9.16		8.43		7.47		7.7		10.4		14.1		9.55		10.5		7.35
CL6-BZ#136	1.55		1.21		1.08		1.24		0.118	J	0.101	J		U	0.192	J	0.127	J	0.161	J	0.141	J	0.079	J	1.13		0.925		0.944		0.996		1.24		1.15		1.02		1.17		1.73		2.17		1.65		1.7		1.27
CL5-BZ#117	0.871		0.756		0.605		0.721			U		U		U	0.109	J		U		U		U		U	0.679		0.504		0.529		0.628		0.741		0.871		0.62		0.652		2.32		2.96		2.19		2.65		2.49
CL5-BZ#115	0.842		0.622		0.469	J	0.735			U		U		U		U		U		U		U		U	0.626		0.6		0.617		0.616		0.773		0.661		0.679		0.753		0.941		1.4		0.741		0.804		0.669
CL5-BZ#85	5.1		3.59		3.14		3.52		0.248	J	0.282	J	0.304	J	0.377	J	0.317	J	0.282	J	0.309	J	0.267	J	3.66		3.01		3.04		3.29		3.98		3.8		3.33		3.57		7.37		10.4		7.02		7.55		6.45
CL5-BZ#120		U		U		U		U		U		U		U		U		U		U		U		U		U		U		U		U		U		U		U		U		U	0.19	J		U		U
CL5-BZ#110	26		20.2		17.1		19.8		1.38		1.22		1.37		1.8		1.58		1.3		1.58		1.1		19.8		16.2		16.7		18		22.7		21.1		18.7		19.9		41.3		54.1		38.2		42.7		37
CL4-BZ#81		U		U		U		U		U		U		U		U		U	0.123	J		U		U		U		U		U		U		U		U		U		U		U		U		U		U
CL6-BZ#151	2.38		1.86		1.55		1.82		0.199	J	0.237	J	0.2	J	0.239	J	0.241	J	0.18	J	0.203	J	0.167	J	1.83		1.6		1.59		1.81		2.05		1.92		1.71		1.8		2.42		3.04		2.28		2.43		2
CL6-BZ#135	1.54		1.17		1.09		1.2		0.113	J	0.144	J	0.103	J	0.213	J	0.165	J	0.137	J	0.172	J	0.147	J	1.38		1.08		1.1		1.11		1.33		1.33		1.17		1.2		1.65		2.11		1.53		1.7		1.39
CL5-BZ#82	2.2		1.85		1.57		1.66			U		U	0.113	J	0.234	J	0.135	J		U		U		U	1.71		1.44		1.5		1.64		1.9		1.83		1.58		1.74		3.74		5.05		3.21		3.41		3.13
CL6-BZ#144	0.96		0.806		0.687		0.77			U		U		U		U		U		U		U		U	0.748		0.679		0.651		0.79		0.759		0.733		0.678		0.701		0.644		0.752		0.617		0.602		0.386
CL6-BZ#147/#149	11.5		8.79		7.35		9.04		0.88	J	0.812	J	0.812	J	1		1.03		0.804	J	1.01		0.769	J	9.66		7.97		7.64		8.81		9.94		9.6		8.36		8.77		9.89		12.6		9.58		10.2		7.62
CL4-BZ#77		U		U		U		U		U		U		U		U		U		U		U		U		U		U		U		U		U		U		U		U	1.54		2.34		1.29		1.33		1.47
CL6-BZ#143/#139	0.655	J	0.549	J	0.424	J	0.408	J		U		U		U		U		U		U		U		U	0.589	J	0.318	J	0.447	J	0.405	J	0.547	J	0.467	J	0.461	J	0.467	J	0.427	J	0.49	J	0.384	J	0.443	J	0.32
CL5-BZ#124	1.19		0.864		0.802		0.859			U		U		U	0.111	J		U		U		U		U	0.967		0.794		0.851		0.888		1.06		0.986		0.851		0.951		0.793		1.04		0.742		0.884		0.496
CL6-BZ#140	0.149	J		U		U		U		U		U		U		U		U		U		U		U		U		U		U		U		U		U	0.123	J		U	0.145	J	0.264	J	0.219	J	0.118	J
CL5-BZ#108		U		U		U		U		U		U		U		U		U		U		U		U		U		U		U		U		U		U		U		U		U		U		U		U
CL5-BZ#107/#123	2.02		1.54		1.28		1.59		0.156	J	0.113	J	0.109	J	0.171	J	0.197	J	0.099	J	0.104	J	0.077	J	1.69		1.44		1.45		1.62		1.88		1.91		1.65		1.7		2.18		2.93		1.97		2.11		1.64
CL7-BZ#188		U		U		U		U		U		U		U		U		U		U		U		U		U		U		U		U		U		U		U		U		U		U		U		U
CL6-BZ#134	1.07		0.906		0.782		0.853			U		U		U		U		U		U		U		U	0.834		0.828		0.842		0.709		0.932		0.871		0.895		0.811		1.08		1.24		0.952		0.987		0.804
CL5-BZ#106		U		U		U		U		U		U		U		U		U		U		U		U		U		U		U		U		U		U		U		U		U		U		U		U
CL6-BZ#133	0.238	J	0.222	J	0.207	J	0.227	J		U		U		U		U		U		U		U		U	0.214	J	0.199	J	0.169	J	0.319	J	0.232	J	0.191	J	0.189	J	0.195	J	0.33	J	0.476	J	0.296	J	0.389	J	0.347
CL6-BZ#142		U		U		U		U		U		U		U		U		U		U		U		U		U		U		U		U		U		U		U		U		U		U		U		U
CL5-BZ#118	29.6		22.5		18.6		22.5		1.35		1.4		1.37		1.92		1.66		1.29		1.58		1.02		24.4		21		21.7		22.5		29.4		27.7		24		25.6		24		32.9		22.5		24.8		15.3
CL6-BZ#131	0.458	J	0.318	J	0.287	J	0.428	J		U		U		U		U		U		U		U		U	0.387	J	0.407	J	0.238	J	0.376	J	0.422	J	0.354	J	0.284	J	0.334	J	0.37	J	0.306	J	0.227	J	0.364	J	0.207
CL7-BZ#184		U		U		U		U		U		U		U		U		U		U		U		U		U		U		U		U		U		U		U		U		U		U		U		U
CL6-BZ#165		U		U		U		U		U		U		U		U		U		U		U		U		U		U		U		U		U		U		U		U		U		U		U		U
CL6-BZ#146	2.99		2.28		1.87		2.24		0.272	J	0.298	J	0.298	J	0.295	J	0.348	J	0.212	J	0.342	J	0.235	J	2.31		1.89		2.03		2.22		2.54		2.47		2.28		2.3		1.96		2.44		1.94		1.99		1.34
CL6-BZ#161		U		U		U		U		U		U		U		U		U		U		U		U		U		U		U		U		U		U		U		U		U		U		U		U
CL5-BZ#122	0.274	J	0.224	J	0.283	J	0.27	J		U		U		U		U		U		U		U		U	0.255	J	0.226	J	0.208	J	0.248	J	0.244	J	0.251	J	0.305	J	0.276	J	0.361	J	0.469	J	0.314	J	0.299	J	0.288
CL6-BZ#168		U		U		U		U		U		U		U		U		U		U		U		U		U		U		U		U		U		U		U		U		U		U		U		U
CL5-BZ#114	1.2		0.987		0.794		1.01			U		U		U	0.144	J		U		U		U		U	0.934		0.908		0.828		0.912		1.22		1.11		1.03		1.08		1.26		1.57		1.1		1.2		0.796
CL6-BZ#153	17.1		12.7		10.7		12.6		1.12		1.08		1.08		1.43		1.51		1.22		1.39		0.967		13.4		11.2		11.3		12.4		15.2		14.5		12.5		13.4		9.68		12.3		9.21		9.87		5.6
CL6-BZ#132	4.61		3.75		3.22		3.81		0.294	J	0.27	J	0.278	J	0.452	J	0.377	J	0.285	J	0.347	J	0.277	J	3.91		3.43		3.46		3.54		4.21		4.26		3.55		3.87		4.16		5.44		3.97		4.21		2.8
CL7-BZ#179	0.363	J	0.334	J	0.304	J	0.279	J	0.095	J	0.147	J		U	0.102	J	0.083	J	0.071	J	0.09	J	0.088	J	0.341	J	0.259	J	0.316	J	0.303	J	0.309	J	0.28	J	0.281	J	0.285	J	0.508		0.565		0.502		0.488	J	0.533
CL6-BZ#141	3.5		2.6		2.04		2.57		0.209	J	0.171	J	0.187	J	0.355	J	0.317	J	0.221	J	0.27	J	0.207	J	2.75		2.34		2.56		2.6		2.98		3.02		2.65		2.77		1.94		2.5		1.85		1.96		0.928
CL7-BZ#176	0.146	J	0.166	J	0.153	J	0.118	J		U		U		U		U		U		U		U		U	0.154	J	0.11	J	0.143	J	0.114	J	0.227	J	0.182	J	0.155	J	0.131	J	0.178	J	0.191	J	0.176	J	0.158	J	0.166
CL5-BZ#105	7		5.5		4.66		5.3		0.477	J	0.324	J	0.354	J	0.511		0.42	J	0.3	J	0.331	J	0.213	J	6.14		5.13		5.15		5.78		7.09		6.73		5.94		6.23		6.98		9.7		6.06		6.86		4.42
CL6-BZ#137	2.1		1.54		1.27		1.55		0.121	J		U		U	0.194	J	0.131	J	0.107	J	0.164	J	0.104	J	1.6		1.28		1.36		1.48		1.66		1.63		1.41		1.4		1.14		1.38		1.03		1.12		0.552
CL5-BZ#127		U		U		U		U		U		U		U		U		U		U		U		U		U		U		U		U		U		U		U		U		U		U		U		U
CL7-BZ#186		U		U		U		U		U		U		U		U		U		U		U		U		U		U		U		U		U		U		U		U		U		U		U		U
CL6-BZ#130/#164	2.49		1.75		1.55		1.88		0.212	J	0.154	J	0.154	J	0.28	J	0.242	J	0.176	J	0.276	J	0.171	J	2.04		1.76		1.69		1.86		2.16		2.04		1.78		1.91		1.53		1.9		1.47		1.51		0.961
CL7-BZ#178	0.336	J	0.216	J	0.182	J	0.166	J		U		U		U		U		U		U		U		U	0.293	J	0.194	J	0.272	J		U	0.227	J	0.245	J	0.199	J	0.173	J	0.466	J	0.571		0.426	J	0.472	J	0.555
CL6-BZ#138	16.6		12.5		10.6		12.4		0.957		0.895		0.842		1.17		1.19		1.05		1.22		0.748		13		11		11.3		11.9		15		14.1		12.2		13.2		9.26		11.2		8.65		9.5		4.79
CL6-BZ#163/#160	3.66		2.61		2.36		2.75		0.254	J	0.286	J	0.286	J	0.356	J	0.329	J	0.229	J	0.301	J	0.258	J	2.71		2.14		2.31		2.35		3.22		2.99		2.61		2.84		2.73		4.11		2.35		2.79		2.32
CL6-BZ#129/#158	4.95		3.66		2.98		3.54		0.303	J	0.255	J	0.372	J	0.393	J	0.342	J	0.261	J	0.322	J	0.288	J	3.48		3.1		3.23		3.52		4.18		4.2		3.46		3.76		2.57		3.49		2.54		2.66		1.43
CL7-BZ#182/#175	0.129	J		U	0.069	J		U		U		U		U		U		U		U		U		U		U		U		U		U	0.091	J		U	0.116	J	0.138	J		U	0.133	J		U		U
CL7-BZ#187	1.07		0.924		0.787		0.832		0.277	J	0.305	J	0.343	J	0.379	J	0.405	J	0.337	J	0.36	J	0.29	J	0.889		0.759		0.842		0.904		1		1.05		0.943		0.954		1.5		1.96		1.56		1.63		1.66
CL7-BZ#183	0.809		0.624		0.564		0.679		0.156	J	0.189	J	0.196	J	0.125	J		U	0.135	J	0.158	J	0.147	J	0.731		0.698		0.63		0.599		0.71		0.784		0.688		0.713		0.752		0.91		0.784		0.736		0.656
CL6-BZ#166	0.266	J	0.123	J	0.117	J	0.16	J		U		U		U		U		U		U		U		U	0.21	J	0.149	J	0.156	J	0.233	J	0.134	J	0.163	J	0.154	J	0.175	J	0.138	J	0.139	J	0.161	J	0.121	J
CL6-BZ#159		U		U		U		U		U		U		U		U		U		U		U		U		U		U		U		U		U		U		U		U		U		U		U		U
CL5-BZ#126		U		U		U		U		U		U		U		U		U		U		U		U		U		U		U		U		U		U		U		U		U		U		U		U
CL7-BZ#185		U		U		U		U		U		U		U		U		U		U		U		U		U		U		U		U		U		U	0.126	J		U		U	0.143	J		U		U
CL6-BZ#162	0.121	J		U		U		U		U		U		U		U		U		U		U		U		U		U		U		U	0.143	J	0.115	J	0.095	J	0.118	J		U		U		U		U
CL7-BZ#174	0.999		0.722		0.654		0.735		0.16	J	0.173	J	0.138	J	0.188	J	0.19	J	0.209	J	0.245	J	0.177	J	0.751		0.638		0.649		0.707		0.86		0.801		0.747		0.715		0.91		1.07		0.856		0.913		0.83
CL6-BZ#128	3.39		2.59		2.09		2.6		0.214	J	0.26	J	0.215	J	0.316	J	0.31	J	0.258	J	0.242	J	0.221	J	2.84		2.19		2.31		2.42		2.86		2.87		2.32		2.71		2.11		2.69		2.02		2.14		1.18
CL8-BZ#202		U		U		U		U		U		U		U		U		U		U		U		U		U		U		U		U		U		U		U		U	0.238	J	0.26	J		U	0.17	J	0.235
CL6-BZ#167	1.03		0.714		0.616		0.76			U		U	0.055	J		U	0.088	J		U		U		U	0.861		0.754		0.709		0.781		0.974		0.864		0.793		0.778		0.485	J	0.637		0.582		0.49	J	0.293
CL7-BZ#181		U		U		U		U		U		U		U		U		U		U		U		U		U		U		U		U		U		U		U		U		U		U		U		U
CL7-BZ#177	0.828		0.673		0.444	J	0.611			U	0.143	J		U		U	0.197	J	0.17	J	0.188	J	0.22	J	0.592		0.58		0.59		0.591		0.681		0.619		0.509		0.585		0.673		0.875		0.698		0.703		0.679
CL8-BZ#204/#200		U		U		U		U		U		U		U		U		U		U		U		U		U		U		U		U		U		U		U		U		U	0.182	J		U		U
CL7-BZ#171	0.609		0.412	J	0.41	J	0.46	J		U		U		U		U		U		U		U		U	0.435	J	0.339	J	0.479	J	0.483	J	0.512		0.441	J	0.457	J	0.396	J	0.487	J	0.616		0.388	J	0.468	J	0.319
CL7-BZ#173		U		U		U		U		U		U		U		U		U		U		U		U		U		U		U		U		U		U		U		U		U		U		U		U
CL8-BZ#197		U		U		U		U		U		U		U		U		U		U		U		U		U		U		U		U		U		U		U		U		U		U		U		U
CL7-BZ#172	0.332	J	0.225	J	0.224	J	0.195	J		U		U		U		U		U		U		U		U	0.255	J	0.19	J		U		U	0.291	J	0.274	J	0.234	J	0.277	J	0.338	J	0.333	J		U	0.198	J	0.199
CL7-BZ#192		U		U		U		U		U		U		U		U		U		U		U		U		U		U		U		U		U		U		U		U		U		U		U		U
CL6-BZ#156	3.08		2.17		1.95		2.25		0.17	J	0.125	J	0.194	J	0.201	J	0.232	J	0.144	J	0.173	J	0.14	J	2.52		2.13		2.1		2.24		3		2.69		2.5		2.44		1.79		2.05		1.6		1.67		0.766
CL6-BZ#157	0.815		0.55		0.46	J	0.518			U		U		U		U		U		U		U		U	0.662		0.491	J	0.509		0.548		0.627		0.564		0.528		0.499	J	0.424	J	0.502		0.339	J	0.386	J	0.294
CL7-BZ#180	2.3		1.79		1.65		1.83		0.375	J	0.501		0.439	J	0.506		0.581		0.492	J	0.468	J	0.458	J	1.81		1.48		1.57		1.75		2.22		2.01		1.8		1.9		2.06		2.48		2.11		2.32		1.78
CL7-BZ#193	0.102	J		U		U		U		U		U		U		U		U		U		U		U		U		U		U		U	0.151	J		U		U		U		U		U		U		U
CL8-BZ#199		U		U		U		U		U		U		U		U		U		U		U		U		U		U		U		U		U		U		U		U		U		U		U		U
CL7-BZ#191	0.14	J		U		U		U		U		U		U		U		U		U		U		U		U		U		U		U	0.127	J		U		U		U		U		U		U		U
CL8-BZ#198		U		U		U		U		U		U		U		U		U		U		U		U		U		U		U		U		U		U		U		U		U		U		U		U
CL8-BZ#201	0.22	J		U		U		U		U	0.183	J		U		U		U		U	0.261	J	0.232	J		U	0.36	J		U		U	0.292	J	0.328	J	0.193	J	0.296	J	0.66		0.809		0.789		0.662		0.546
CL7-BZ#170	1.57		1.22		1.09		1.21		0.219	J	0.259	J	0.222	J	0.221	J	0.309	J	0.224	J	0.272	J	0.227	J	1.16		1.01		1.16		1.07		1.32		1.25		1.15		1.19		1.12		1.22		1.13		1.21		0.747
CL7-BZ#190	0.368	J	0.29	J	0.216	J	0.197	J		U		U		U		U		U		U		U		U		U	0.25	J	0.356	J	0.261	J	0.297	J	0.336	J	0.278	J	0.263	J	0.29	J	0.372	J	0.315	J	0.22	J	0.182
CL8-BZ#196		U		U		U		U		U		U		U		U		U		U		U		U		U		U		U		U		U		U		U		U	0.355	J	0.408	J	0.292	J	0.337	J	0.222
CL8-BZ#203		U		U		U		U		U		U		U		U		U		U		U		U		U		U		U		U	0.179	J		U	0.129	J		U	0.296	J	0.51		0.455	J	0.373	J	0.431
CL6-BZ#169		U		U		U		U		U		U		U		U		U		U		U		U		U		U		U		U		U		U		U		U		U		U		U		U
CL9-BZ#208		U		U		U		U		U		U		U		U		U		U		U		U		U		U		U		U		U	0.13	J	0.134	J		U		U	0.24	J		U		U
CL9-BZ#207		U		U		U		U		U		U		U		U		U		U		U		U		U		U		U		U		U		U		U		U		U		U		U		U
CL7-BZ#189		U		U		U		U		U		U		U		U		U		U		U		U		U		U		U		U		U		U		U		U		U		U		U		U
CL8-BZ#195		U		U		U		U		U		U		U		U		U		U		U		U		U		U		U		U		U		U		U		U		U	0.23	J		U		U
CL8-BZ#194		U		U		U		U		U		U		U		U		U		U		U		U		U		U		U		U		U		U		U		U	0.542		0.558		0.464	J	0.521		0.511
CL8-BZ#205		U		U		U		U		U		U		U		U		U		U		U		U		U		U		U		U		U		U		U		U		U		U		U		U
CL9-BZ#206		U		U		U		U		U		U		U		U		U		U		U		U		U		U		U		U		U		U		U		U		U	0.256	J		U	0.283	J
CL10-BZ#209		U		U		U		U		U		U		U		U		U		U		U		U		U		U		U		U	0.278	J	0.253	J	0.272	J	0.206	J		U		U		U		U
Surrogates (% Recovery)
CL3-BZ#19-C13	83		83		77		79		79		77		74		84		80		84		84		80		76		71		72		76		79		81		76		78		78		82		78		80		82
CL8-BZ#202-C13	88		91		84		88		88		85		83		91		91		92		90		91		83		78		78		82		87		86		83		83		86		90		87		90		91
[truncated: 57 more columns]

## Sheet: Lab Method Blanks
Client ID	Laboratory Method Blank		Laboratory Method Blank		Laboratory Method Blank		Laboratory Method Blank		Laboratory Method Blank		Laboratory Method Blank		Laboratory Method Blank		Laboratory Method Blank		Laboratory Method Blank
Lab ID	WG1259050-1		WG1259051-1		WG1281776-1		WG1298571-1		WG1259881-1		WG1261386-1		WG1259883-1		WG1281777-1		WG1299048-1
Matrix	WIPE		WIPE		WIPE		WIPE		SEDIMENT		SEDIMENT		SEDIMENT		SEDIMENT		SEDIMENT
Matrix Description	Blank		Blank		Blank		Blank		Blank		Blank		Blank		Blank		Blank
Reference Method	8270D-SIM/680(M)		8270D-SIM/680(M)		8270D-SIM/680(M)		8270D-SIM/680(M)		8270D-SIM/680(M)		8270D-SIM/680(M)		8270D-SIM/680(M)		8270D-SIM/680(M)		8270D-SIM/680(M)
Batch ID	WG1259050		WG1259051		WG1281776		WG1298571		WG1259881		WG1261386		WG1259883		WG1281777		WG1299048
Date Collected	NA		NA		NA		NA		NA		NA		NA		NA		NA
Date Received	2019-07-12		2019-07-12		2019-09-09		2019-10-21		2019-07-15		2019-07-18		2019-07-15		2019-09-09		2019-10-22
Date Prepped	2019-07-12		2019-07-12		2019-09-09		2019-10-21		2019-07-15		2019-07-18		2019-07-15		2019-09-09		2019-10-22
Date Analyzed	2019-07-24		2019-07-22		2019-09-17		2019-10-28		2019-08-14		2019-08-15		2019-08-15		2019-09-18		2019-11-05
Sample Size(wet)	1		1		1		1		22.37	g	21.87	g	22.31	g	23.25	g	17.51	g
% Solid	100		100		100		100		100		100		100		100		100
Units	ng Abs		ng Abs		ng Abs		ng Abs		ug/kg		ug/kg		ug/kg		ug/kg		ug/kg
Final Volume	1		1		4		4		4		4		4		4		4
Dilution	1		1		1		1		1		1		1		1		1
Reporting Limit	0.5		0.5		0.5		0.5		0.0894		0.0914		0.0896		0.086		0.114
Analytes	Result		Result		Result		Result		Result		Result		Result		Result		Result
CL1-BZ#1		U		U		U		U	0.036	J		U	0.038	J		U		U
CL1-BZ#2		U		U		U		U	0.023	J		U	0.035	J		U		U
CL1-BZ#3		U		U		U		U		U		U		U		U		U
CL2-BZ#4/#10		U		U		U		U		U		U		U		U		U
CL2-BZ#9		U		U		U		U		U		U		U		U		U
CL2-BZ#7		U		U		U		U		U		U		U		U		U
CL2-BZ#6		U		U		U		U		U		U		U		U		U
CL2-BZ#5		U		U		U		U		U		U		U		U		U
CL2-BZ#8		U		U	0.172	J	0.079	J		U		U		U		U		U
CL3-BZ#19		U		U		U		U		U		U		U		U		U
CL2-BZ#14		U		U		U		U		U		U		U		U		U
CL3-BZ#30		U		U		U		U		U		U		U		U		U
CL3-BZ#18		U		U		U		U		U		U		U		U		U
CL2-BZ#11		U		U		U		U		U		U		U		U		U
CL3-BZ#17		U		U		U		U		U		U		U		U		U
CL2-BZ#12		U		U		U		U		U		U		U		U		U
CL3-BZ#27		U		U		U		U		U		U		U		U		U
CL2-BZ#13		U		U		U		U		U		U		U		U		U
CL3-BZ#24		U		U		U		U		U		U		U		U		U
CL3-BZ#16		U		U		U		U		U		U		U		U		U
CL3-BZ#32		U		U		U		U		U		U		U		U		U
CL2-BZ#15		U		U		U		U		U		U		U		U		U
CL3-BZ#34		U		U		U		U		U		U		U		U		U
CL3-BZ#23		U		U		U		U		U		U		U		U		U
CL4-BZ#54		U		U		U		U		U		U		U		U		U
CL3-BZ#29		U		U		U		U		U		U		U		U		U
CL4-BZ#50		U		U		U		U		U		U		U		U		U
CL3-BZ#26		U		U		U		U		U		U		U		U		U
CL3-BZ#25		U		U		U		U		U		U		U		U		U
CL4-BZ#53		U		U		U		U		U		U		U		U		U
CL3-BZ#-31		U		U		U	0.065	J		U		U		U		U		U
CL3-BZ#28		U		U		U		U		U		U		U		U		U
CL3-BZ#33		U		U		U		U		U		U		U		U		U
CL4-BZ#51		U		U		U		U		U		U		U		U		U
CL3-BZ#21/#20		U		U		U		U		U		U		U		U		U
CL4-BZ#45		U		U		U		U		U		U		U		U		U
CL3-BZ#22		U		U		U		U		U		U		U		U		U
CL4-BZ#73/#46		U		U		U		U		U		U		U		U		U
CL4-BZ#69		U		U		U		U		U		U		U		U		U
CL4-BZ#43		U		U		U		U		U		U		U		U		U
CL3-BZ#36		U		U		U		U		U		U		U		U		U
CL4-BZ#52		U		U		U		U		U		U		U		U		U
CL4-BZ#48		U		U		U		U		U		U		U		U		U
CL4-BZ#49		U		U		U		U		U		U		U		U		U
CL5-BZ#104		U		U		U		U		U		U		U		U		U
CL4-BZ#47		U		U		U		U		U		U		U		U		U
CL4-BZ#65/#75/#62		U		U		U		U		U		U		U		U		U
CL3-BZ#39		U		U		U		U		U		U		U		U		U
CL3-BZ#38		U		U		U		U		U		U		U		U		U
CL4-BZ#44		U		U		U		U		U		U		U		U		U
CL4-BZ#59		U		U		U		U		U		U		U		U		U
CL4-BZ#42		U		U		U		U		U		U		U		U		U
CL4-BZ#71		U		U		U		U		U		U		U		U		U
CL3-BZ#35		U		U		U		U		U		U		U		U		U
CL4-BZ#41		U		U		U		U		U		U		U		U		U
CL4-BZ#72		U		U		U		U		U		U		U		U		U
CL5-BZ#96		U		U		U		U		U		U		U		U		U
CL5-BZ#103		U		U		U		U		U		U		U		U		U
CL4-BZ#68/#64		U		U		U		U		U		U		U		U		U
CL4-BZ#40		U		U		U		U		U		U		U		U		U
CL3-BZ#37		U		U		U		U		U		U		U		U		U
CL5-BZ#100		U		U		U		U		U		U		U		U		U
CL5-BZ#94		U		U		U		U		U		U		U		U		U
CL4-BZ#57		U		U		U		U		U		U		U		U		U
CL4-BZ#67/#58		U		U		U		U		U		U		U		U		U
CL5-BZ#102		U		U		U		U		U		U		U		U		U
CL4-BZ#61		U		U		U		U		U		U		U		U		U
CL5-BZ#98		U		U		U		U		U		U		U		U		U
CL4-BZ#76		U		U		U		U		U		U		U		U		U
CL5-BZ#93		U		U		U		U		U		U		U		U		U
CL4-BZ#63		U		U		U		U		U		U		U		U		U
CL5-BZ#121/#95/#88		U		U		U		U		U		U		U		U		U
CL4-BZ#74		U		U		U		U		U		U		U		U		U
CL6-BZ#155		U		U		U		U		U		U		U		U		U
CL4-BZ#70		U		U		U		U		U		U		U		U		U
CL5-BZ#91		U		U		U		U		U		U		U		U		U
CL4-BZ#66		U		U		U		U		U		U		U		U		U
CL4-BZ#80		U		U		U		U		U		U		U		U		U
CL4-BZ#55		U		U		U		U		U		U		U		U		U
CL5-BZ#92		U		U		U		U		U		U		U		U		U
CL5-BZ#89/#84		U		U		U		U		U	0.066	J		U		U		U
CL5-BZ#101/#90		U		U		U		U		U		U		U		U		U
CL4-BZ#56		U		U		U		U		U		U		U		U		U
CL5-BZ#113		U		U		U		U		U		U		U		U		U
CL5-BZ#99		U		U		U		U		U		U		U		U		U
CL6-BZ#150		U		U		U		U		U		U		U		U		U
CL4-BZ#60		U		U		U		U		U		U		U		U		U
CL6-BZ#152		U		U		U		U		U		U		U		U		U
CL5-BZ#119		U		U		U		U		U		U		U		U		U
CL5-BZ#83/#125/#112		U		U		U		U		U		U		U		U		U
CL5-BZ#86/#109		U		U		U		U		U		U		U		U		U
CL6-BZ#145		U		U		U		U		U		U		U		U		U
CL5-BZ#97		U		U		U		U		U		U		U		U		U
CL6-BZ#148		U		U		U		U		U		U		U		U		U
CL4-BZ#79		U		U		U		U		U		U		U		U		U
CL5-BZ#116		U		U		U		U		U		U		U		U		U
CL6-BZ#154		U		U		U		U		U		U		U		U		U
CL4-BZ#78		U		U		U		U		U		U		U		U		U
CL5-BZ#87/#111		U		U		U		U		U		U		U		U		U
CL6-BZ#136		U		U		U		U		U		U		U		U		U
CL5-BZ#117		U		U		U		U		U		U		U		U		U
CL5-BZ#115		U		U		U		U		U		U		U		U		U
CL5-BZ#85		U		U		U		U		U		U		U		U		U
CL5-BZ#120		U		U		U		U		U		U		U		U		U
CL5-BZ#110		U		U		U		U		U		U		U		U		U
CL4-BZ#81		U		U		U		U		U		U		U		U		U
CL6-BZ#151		U		U		U		U		U		U		U		U		U
CL6-BZ#135		U		U		U		U		U		U		U		U		U
CL5-BZ#82		U		U		U		U		U		U		U		U		U
CL6-BZ#144		U		U		U		U		U		U		U		U		U
CL6-BZ#147/#149		U		U		U		U		U		U		U		U		U
CL4-BZ#77		U		U		U		U		U		U		U		U		U
CL6-BZ#143/#139		U		U		U		U		U		U		U		U		U
CL5-BZ#124		U		U		U		U		U		U		U		U		U
CL6-BZ#140		U		U		U		U		U		U		U		U		U
CL5-BZ#108		U		U		U		U		U		U		U		U		U
CL5-BZ#107/#123		U		U		U		U		U		U		U		U		U
CL7-BZ#188		U		U		U		U		U		U		U		U		U
CL6-BZ#134		U		U		U		U		U		U		U		U		U
CL5-BZ#106		U		U		U		U		U		U		U		U		U
CL6-BZ#133		U		U		U		U		U		U		U		U		U
CL6-BZ#142		U		U		U		U		U		U		U		U		U
CL5-BZ#118		U		U		U		U		U		U		U		U		U
CL6-BZ#131		U		U		U		U		U		U		U		U		U
CL7-BZ#184		U		U		U		U		U		U		U		U		U
CL6-BZ#165		U		U		U		U		U		U		U		U		U
CL6-BZ#146		U		U		U		U		U		U		U		U		U
CL6-BZ#161		U		U		U		U		U		U		U		U		U
CL5-BZ#122		U		U		U		U		U		U		U		U		U
CL6-BZ#168		U		U		U		U		U		U		U		U		U
CL5-BZ#114		U		U		U		U		U		U		U		U		U
CL6-BZ#153		U		U		U		U		U		U		U		U		U
CL6-BZ#132		U		U		U		U		U		U		U		U		U
CL7-BZ#179		U		U		U		U		U		U		U		U		U
CL6-BZ#141		U		U		U		U		U		U		U		U		U
CL7-BZ#176		U		U		U		U		U		U		U		U		U
CL5-BZ#105		U		U		U		U		U		U		U		U		U
CL6-BZ#137		U		U		U		U		U		U		U		U		U
CL5-BZ#127		U		U		U		U		U		U		U		U		U
CL7-BZ#186		U		U		U		U		U		U		U		U		U
CL6-BZ#130/#164		U		U		U		U		U		U		U		U		U
CL7-BZ#178		U		U		U		U		U		U		U		U		U
CL6-BZ#138		U		U		U		U		U		U		U		U		U
CL6-BZ#163/#160		U		U		U		U		U		U		U		U		U
CL6-BZ#129/#158		U		U		U		U		U		U		U		U		U
CL7-BZ#182/#175		U		U		U		U		U		U		U		U		U
CL7-BZ#187		U		U		U		U		U		U		U		U		U
CL7-BZ#183		U		U		U		U		U		U		U		U		U
CL6-BZ#166		U		U		U		U		U		U		U		U		U
CL6-BZ#159		U		U		U		U		U		U		U		U		U
CL5-BZ#126		U		U		U		U		U		U		U		U		U
CL7-BZ#185		U		U		U		U		U		U		U		U		U
CL6-BZ#162		U		U		U		U		U		U		U		U		U
CL7-BZ#174		U		U		U		U		U		U		U		U		U
CL6-BZ#128		U		U		U		U		U		U		U		U		U
CL8-BZ#202		U		U		U		U		U		U		U		U		U
CL6-BZ#167		U		U		U		U		U		U		U		U		U
CL7-BZ#181		U		U		U		U		U		U		U		U		U
CL7-BZ#177		U		U		U		U		U		U		U		U		U
CL8-BZ#204/#200		U		U		U		U		U		U		U		U		U
CL7-BZ#171		U		U		U		U		U		U		U		U		U
CL7-BZ#173		U		U		U		U		U		U		U		U		U
CL8-BZ#197		U		U		U		U		U		U		U		U		U
CL7-BZ#172		U		U		U		U		U		U		U		U		U
CL7-BZ#192		U		U		U		U		U		U		U		U		U
CL6-BZ#156		U		U		U		U		U		U		U		U		U
CL6-BZ#157		U		U		U		U		U		U		U		U		U
CL7-BZ#180		U		U		U		U		U		U		U		U		U
CL7-BZ#193		U		U		U		U		U		U		U		U		U
CL8-BZ#199		U		U		U		U		U		U		U		U		U
CL7-BZ#191		U		U		U		U		U		U		U		U		U
CL8-BZ#198		U		U		U		U		U		U		U		U		U
CL8-BZ#201		U		U		U		U		U		U		U		U		U
CL7-BZ#170		U		U		U		U		U		U		U		U		U
CL7-BZ#190		U		U		U		U		U		U		U		U		U
CL8-BZ#196		U		U		U		U		U		U		U		U		U
CL8-BZ#203		U		U		U		U		U		U		U		U		U
CL6-BZ#169		U		U		U		U		U		U		U		U		U
CL9-BZ#208		U		U		U		U		U		U		U		U		U
CL9-BZ#207		U		U		U		U		U		U		U		U		U
CL7-BZ#189		U		U		U		U		U		U		U		U		U
CL8-BZ#195		U		U		U		U		U		U		U		U		U
CL8-BZ#194		U		U		U		U		U		U		U		U		U
CL8-BZ#205		U		U		U		U		U		U		U		U		U
CL9-BZ#206		U		U		U		U		U		U		U		U		U
CL10-BZ#209		U		U		U		U		U		U		U		U		U
Surrogates (% Recovery)
CL3-BZ#19-C13	78		91		74		73		74		66		63		70		56
CL8-BZ#202-C13	84		99		80		83		79		76		64		77		52

## Sheet: Lab Control Samples
Client ID	Laboratory Control Sample							LCS Duplicate										Laboratory Control Sample							LCS Duplicate										Laboratory Control Sample							LCS Duplicate
Lab ID	WG1259050-2							WG1259050-3										WG1259051-2							WG1259051-3										WG1281776-2							WG1281776-3
Matrix	WIPE							WIPE										WIPE							WIPE										WIPE							WIPE
Matrix Description
Reference Method	8270D-SIM/680(M)							8270D-SIM/680(M)										8270D-SIM/680(M)							8270D-SIM/680(M)										8270D-SIM/680(M)							8270D-SIM/680(M)
Batch ID	WG1259050							WG1259050										WG1259051							WG1259051										WG1281776							WG1281776
Date Collected	NA							NA										NA							NA										NA							NA
Date Received	2019-07-12							2019-07-12										2019-07-12							2019-07-12										2019-09-09							2019-09-09
Date Prepped	2019-07-12							2019-07-12										2019-07-12							2019-07-12										2019-09-09							2019-09-09
Date Analyzed	2019-07-24							2019-07-24										2019-07-22							2019-07-22										2019-09-17							2019-09-17
Sample Size(wet)	1							1										1							1										1							1
% Solid	100							100										100							100										100							100
Units	%							%										%							%										%							%
Final Volume	1							1										1							1										4							4
Dilution	1							1										1							1										1							1
Reporting Limit	0.5							0.5										0.5							0.5										0.5							0.5
Analytes	Result		% REC	Spike Conc.	Lower Limit	Upper Limit		Result		% REC	Spike Conc.	Lower Limit	Upper Limit		RPD	RPD Limit		Result		% REC	Spike Conc.	Lower Limit	Upper Limit		Result		% REC	Spike Conc.	Lower Limit	Upper Limit		RPD	RPD Limit		Result		% REC	Spike Conc.	Lower Limit	Upper Limit		Result		% REC	Spike Conc.	Lower Limit	Upper Limit		RPD
CL1-BZ#1	75		75	100	40	140		72.2		72	100	40	140		4	30		75.2		75	100	40	140		72.2		72	100	40	140		4	30		69.3		69	100	40	140		70.9		71	100	40	140		3
CL1-BZ#2	78.9		79	100	40	140		76.1		76	100	40	140		4	30		73.6		74	100	40	140		72.2		72	100	40	140		3	30		73.8		74	100	40	140		75		75	100	40	140		1
CL1-BZ#3	79.7		80	100	40	140		76.7		77	100	40	140		4	30		74.6		75	100	40	140		73.6		74	100	40	140		1	30		73.8		74	100	40	140		74.7		75	100	40	140		1
CL2-BZ#4/#10	153		76	200	40	140		147		74	200	40	140		3	30		154		77	200	40	140		151		75	200	40	140		3	30		144		72	200	40	140		146		73	200	40	140		1
CL2-BZ#9	81.1		81	100	40	140		79.9		80	100	40	140		1	30		75.9		76	100	40	140		74.6		74	100	40	140		3	30		78.1		78	100	40	140		79		79	100	40	140		1
CL2-BZ#7	80.4		80	100	40	140		77.6		78	100	40	140		3	30		76.9		77	100	40	140		76.4		76	100	40	140		1	30		74.5		74	100	40	140		75.2		75	100	40	140		1
CL2-BZ#6	80.4		80	100	40	140		78		78	100	40	140		3	30		77.6		78	100	40	140		76.9		77	100	40	140		1	30		75.8		76	100	40	140		76.9		77	100	40	140		1
CL2-BZ#5	80.3		80	100	40	140		77.5		78	100	40	140		3	30		76.8		77	100	40	140		76.2		76	100	40	140		1	30		77.5		78	100	40	140		78.1		78	100	40	140		0
CL2-BZ#8	80.4		80	100	40	140		77.8		78	100	40	140		3	30		78.9		79	100	40	140		78.7		79	100	40	140		0	30		76.6		76	100	40	140		77.8		78	100	40	140		3
CL3-BZ#19	78.1		78	100	40	140		75.6		76	100	40	140		3	30		78.3		78	100	40	140		77.7		78	100	40	140		0	30		74.5		74	100	40	140		76.1		76	100	40	140		3
CL2-BZ#14	84.2		84	100	40	140		81.1		81	100	40	140		4	30		79.3		79	100	40	140		80.2		80	100	40	140		1	30		78.2		78	100	40	140		79.5		80	100	40	140		3
CL3-BZ#30	82		82	100	40	140		79.2		79	100	40	140		4	30		77.3		77	100	40	140		77.2		77	100	40	140		0	30		76.4		76	100	40	140		78.1		78	100	40	140		3
CL3-BZ#18	82.9		83	100	40	140		80.8		81	100	40	140		2	30		76.3		76	100	40	140		77		77	100	40	140		1	30		76.6		77	100	40	140		77.6		78	100	40	140		1
CL2-BZ#11	86.8		87	100	40	140		83.7		84	100	40	140		4	30		79.5		80	100	40	140		81.2		81	100	40	140		1	30		80.6		81	100	40	140		81.9		82	100	40	140		1
CL3-BZ#17	82.5		82	100	40	140		80.5		80	100	40	140		2	30		80.8		81	100	40	140		82.1		82	100	40	140		1	30		77		77	100	40	140		77.9		78	100	40	140		1
CL2-BZ#12	85.1		85	100	40	140		81.8		82	100	40	140		4	30		80		80	100	40	140		81.7		82	100	40	140		2	30		81.3		81	100	40	140		82.9		83	100	40	140		2
CL3-BZ#27	84.4		84	100	40	140		82		82	100	40	140		2	30		80.2		80	100	40	140		80.6		80	100	40	140		0	30		75.3		75	100	40	140		76.5		76	100	40	140		1
CL2-BZ#13	86.7		87	100	40	140		83.7		84	100	40	140		4	30		81.6		82	100	40	140		83.4		83	100	40	140		1	30		81.8		82	100	40	140		83.5		84	100	40	140		2
CL3-BZ#24	83.6		84	100	40	140		81.4		81	100	40	140		4	30		82		82	100	40	140		83		83	100	40	140		1	30		77.2		77	100	40	140		79.2		79	100	40	140		3
CL3-BZ#16	84.9		85	100	40	140		81.9		82	100	40	140		4	30		78.9		79	100	40	140		80.1		80	100	40	140		1	30		77.3		77	100	40	140		78.6		78	100	40	140		1
CL3-BZ#32	83.9		84	100	40	140		81.1		81	100	40	140		4	30		80.8		81	100	40	140		81.7		82	100	40	140		1	30		76.1		76	100	40	140		77.8		78	100	40	140		3
CL2-BZ#15	82.1		82	100	40	140		80.2		80	100	40	140		2	30		77		77	100	40	140		78.6		78	100	40	140		1	30		72.7		73	100	40	140		74.2		74	100	40	140		1
CL3-BZ#34	86.6		87	100	40	140		84.3		84	100	40	140		4	30		78.9		79	100	40	140		79.4		79	100	40	140		0	30		76.2		76	100	40	140		78.1		78	100	40	140		3
CL3-BZ#23	90		90	100	40	140		87.2		87	100	40	140		3	30		80.4		80	100	40	140		81.6		82	100	40	140		2	30		78.6		79	100	40	140		80.2		80	100	40	140		1
CL4-BZ#54	81.9		82	100	40	140		79.7		80	100	40	140		2	30		82.3		82	100	40	140		82.4		82	100	40	140		0	30		73.9		74	100	40	140		75		75	100	40	140		1
CL3-BZ#29	87.8		88	100	40	140		85.1		85	100	40	140		3	30		79.1		79	100	40	140		80.1		80	100	40	140		1	30		79		79	100	40	140		81.1		81	100	40	140		3
CL4-BZ#50	85.5		86	100	40	140		83		83	100	40	140		4	30		80.1		80	100	40	140		80.8		81	100	40	140		1	30		77.8		78	100	40	140		79.2		79	100	40	140		1
CL3-BZ#26	89.1		89	100	40	140		86.2		86	100	40	140		3	30		83.4		83	100	40	140		84.2		84	100	40	140		1	30		80.9		81	100	40	140		82.8		83	100	40	140		2
CL3-BZ#25	88.9		89	100	40	140		85.6		86	100	40	140		3	30		83.9		84	100	40	140		85		85	100	40	140		1	30		80.8		81	100	40	140		82.6		83	100	40	140		2
CL4-BZ#53	85.2		85	100	40	140		82.7		83	100	40	140		2	30		83.4		83	100	40	140		81.6		82	100	40	140		1	30		78.4		78	100	40	140		80.6		81	100	40	140		4
CL3-BZ#-31	86.7		87	100	40	140		84.7		85	100	40	140		2	30		84.4		84	100	40	140		86.4		86	100	40	140		2	30		79.5		79	100	40	140		80.5		80	100	40	140		1
CL3-BZ#28	89.4		89	100	40	140		86.3		86	100	40	140		3	30		81.7		82	100	40	140		84.5		84	100	40	140		2	30		81.4		81	100	40	140		83.2		83	100	40	140		2
CL3-BZ#33	92		92	100	40	140		90.3		90	100	40	140		2	30		93		93	100	40	140		97.5		98	100	40	140		5	30		79.7		80	100	40	140		83.7		84	100	40	140		5
CL4-BZ#51	88.2		88	100	40	140		86		86	100	40	140		2	30		88.5		88	100	40	140		90		90	100	40	140		2	30		78.9		79	100	40	140		79.8		80	100	40	140		1
CL3-BZ#21/#20	182		91	200	40	140		176		88	200	40	140		3	30		178		89	200	40	140		178		89	200	40	140		0	30		169		85	200	40	140		171		86	200	40	140		1
CL4-BZ#45	86.7		87	100	40	140		84.2		84	100	40	140		4	30		81.4		81	100	40	140		83.2		83	100	40	140		2	30		78.7		79	100	40	140		80.5		80	100	40	140		1
CL3-BZ#22	90.2		90	100	40	140		87.2		87	100	40	140		3	30		83.8		84	100	40	140		86.1		86	100	40	140		2	30		82.7		83	100	40	140		84.2		84	100	40	140		1
CL4-BZ#73/#46	180		90	200	40	140		176		88	200	40	140		2	30		175		87	200	40	140		178		89	200	40	140		2	30		161		80	200	40	140		166		83	200	40	140		4
CL4-BZ#69	90.9		91	100	40	140		88.7		89	100	40	140		2	30		83.1		83	100	40	140		85.3		85	100	40	140		2	30		79.6		80	100	40	140		82.1		82	100	40	140		2
CL4-BZ#43	89.8		90	100	40	140		87.4		87	100	40	140		3	30		91.2		91	100	40	140		89.4		89	100	40	140		2	30		77.3		77	100	40	140		78.8		79	100	40	140		3
CL3-BZ#36	93.4		93	100	40	140		91		91	100	40	140		2	30		88.2		88	100	40	140		90.7		91	100	40	140		3	30		85.1		85	100	40	140		86.8		87	100	40	140		2
CL4-BZ#52	90.1		90	100	40	140		86.9		87	100	40	140		3	30		87.4		87	100	40	140		89.5		89	100	40	140		2	30		79.2		79	100	40	140		80.8		81	100	40	140		3
CL4-BZ#48	91.7		92	100	40	140		88.7		89	100	40	140		3	30		84.6		85	100	40	140		85.4		85	100	40	140		0	30		82.4		82	100	40	140		85.8		86	100	40	140		5
CL4-BZ#49	86.8		87	100	40	140		84.3		84	100	40	140		4	30		85.8		86	100	40	140		87.4		87	100	40	140		1	30		80.8		81	100	40	140		82.6		83	100	40	140		2
CL5-BZ#104	85.1		85	100	40	140		83.3		83	100	40	140		2	30		83		83	100	40	140		84.1		84	100	40	140		1	30		77.5		78	100	40	140		79.2		79	100	40	140		1
CL4-BZ#47	92.3		92	100	40	140		90.7		91	100	40	140		1	30		88.6		88	100	40	140		92.9		93	100	40	140		6	30		81.5		81	100	40	140		84.8		85	100	40	140		5
CL4-BZ#65/#75/#62	276		92	300	40	140		269		90	300	40	140		2	30		271		90	300	40	140		276		92	300	40	140		2	30		246		82	300	40	140		251		84	300	40	140		2
CL3-BZ#39	93.7		94	100	40	140		91.2		91	100	40	140		3	30		91.2		91	100	40	140		94		94	100	40	140		3	30		80.2		80	100	40	140		81.8		82	100	40	140		2
CL3-BZ#38	95.2		95	100	40	140		92.9		93	100	40	140		2	30		90.6		90	100	40	140		93		93	100	40	140		3	30		84.8		85	100	40	140		86.6		87	100	40	140		2
CL4-BZ#44	91		91	100	40	140		87.6		88	100	40	140		3	30		82.5		82	100	40	140		83.3		83	100	40	140		1	30		82.1		82	100	40	140		84.2		84	100	40	140		2
CL4-BZ#59	89		89	100	40	140		86.6		87	100	40	140		2	30		85.9		86	100	40	140		89.2		89	100	40	140		3	30		84.2		84	100	40	140		86.6		87	100	40	140		4
CL4-BZ#42	96.8		97	100	40	140		93.6		94	100	40	140		3	30		85.7		86	100	40	140		86.1		86	100	40	140		0	30		81.4		81	100	40	140		82.4		82	100	40	140		1
CL4-BZ#71	93.3		93	100	40	140		90.6		90	100	40	140		3	30		90.2		90	100	40	140		91.9		92	100	40	140		2	30		83.3		83	100	40	140		85.7		86	100	40	140		4
CL3-BZ#35	99.5		100	100	40	140		96.2		96	100	40	140		4	30		90		90	100	40	140		93.5		94	100	40	140		4	30		89.1		89	100	40	140		91.8		92	100	40	140		3
CL4-BZ#41	90.6		91	100	40	140		88		88	100	40	140		3	30		91.3		91	100	40	140		93.6		94	100	40	140		3	30		85.7		86	100	40	140		87.3		87	100	40	140		1
CL4-BZ#72	96.2		96	100	40	140		92.9		93	100	40	140		3	30		90.6		90	100	40	140		92.1		92	100	40	140		2	30		83.9		84	100	40	140		85.5		86	100	40	140		2
CL5-BZ#96	88.9		89	100	40	140		86		86	100	40	140		3	30		90.2		90	100	40	140		91.7		92	100	40	140		2	30		79.6		80	100	40	140		81.6		82	100	40	140		2
CL5-BZ#103	92.2		92	100	40	140		89.1		89	100	40	140		3	30		88.4		88	100	40	140		88.9		89	100	40	140		1	30		81.8		82	100	40	140		83.7		84	100	40	140		2
CL4-BZ#68/#64	193		96	200	40	140		186		93	200	40	140		3	30		185		93	200	40	140		189		94	200	40	140		1	30		170		85	200	40	140		174		87	200	40	140		2
CL4-BZ#40	92.6		93	100	40	140		91.6		92	100	40	140		1	30		92.2		92	100	40	140		93.8		94	100	40	140		2	30		83.1		83	100	40	140		84.8		85	100	40	140		2
CL3-BZ#37	95.5		96	100	40	140		92.7		93	100	40	140		3	30		91.4		91	100	40	140		93.6		94	100	40	140		3	30		84.5		84	100	40	140		86.6		87	100	40	140		4
CL5-BZ#100	94.6		94	100	40	140		92		92	100	40	140		2	30		87.1		87	100	40	140		88.8		89	100	40	140		2	30		86.7		87	100	40	140		88.5		88	100	40	140		1
CL5-BZ#94	98.8		99	100	40	140		94.5		94	100	40	140		5	30		89.2		89	100	40	140		90.1		90	100	40	140		1	30		82.4		82	100	40	140		84.4		84	100	40	140		2
CL4-BZ#57	93.8		94	100	40	140		90.3		90	100	40	140		4	30		91.9		92	100	40	140		93.8		94	100	40	140		2	30		85.6		86	100	40	140		89.7		90	100	40	140		5
CL4-BZ#67/#58	195		98	200	40	140		188		94	200	40	140		4	30		186		93	200	40	140		189		94	200	40	140		1	30		176		88	200	40	140		181		90	200	40	140		2
CL5-BZ#102	92.4		92	100	40	140		89.8		90	100	40	140		2	30		92.7		93	100	40	140		94.7		95	100	40	140		2	30		83.4		83	100	40	140		85.8		86	100	40	140		4
CL4-BZ#61	96.9		97	100	40	140		94.2		94	100	40	140		3	30		87.4		87	100	40	140		89.2		89	100	40	140		2	30		86.5		86	100	40	140		87.9		88	100	40	140		2
CL5-BZ#98	92.4		92	100	40	140		90.2		90	100	40	140		2	30		89.4		89	100	40	140		90.7		91	100	40	140		2	30		82.4		82	100	40	140		84.8		85	100	40	140		4
CL4-BZ#76	98.2		98	100	40	140		95.6		96	100	40	140		2	30		94		94	100	40	140		96.2		96	100	40	140		2	30		85.1		85	100	40	140		87.4		87	100	40	140		2
CL5-BZ#93	95.3		95	100	40	140		92.8		93	100	40	140		2	30		89.3		89	100	40	140		91.1		91	100	40	140		2	30		80.9		81	100	40	140		82.6		83	100	40	140		2
CL4-BZ#63	93.9		94	100	40	140		90.6		90	100	40	140		4	30		91.9		92	100	40	140		94.3		94	100	40	140		2	30		90.6		91	100	40	140		91		91	100	40	140		0
CL5-BZ#121/#95/#88	291		97	300	40	140		281		94	300	40	140		3	30		285		95	300	40	140		288		96	300	40	140		1	30		251		84	300	40	140		254		85	300	40	140		1
CL4-BZ#74	101		101	100	40	140		97.1		97	100	40	140		4	30		92.8		93	100	40	140		95.2		95	100	40	140		2	30		87.5		88	100	40	140		89.2		89	100	40	140		1
CL6-BZ#155	93.9		94	100	40	140		91.8		92	100	40	140		2	30		88.8		89	100	40	140		89.4		89	100	40	140		0	30		81.4		81	100	40	140		82.6		82	100	40	140		1
CL4-BZ#70	98.2		98	100	40	140		94.7		95	100	40	140		3	30		92.8		93	100	40	140		94.4		94	100	40	140		1	30		85.7		86	100	40	140		87.2		87	100	40	140		1
CL5-BZ#91	89.7		90	100	40	140		87		87	100	40	140		3	30		85.9		86	100	40	140		87.4		87	100	40	140		1	30		82.5		82	100	40	140		85		85	100	40	140		4
CL4-BZ#66	102		102	100	40	140		98.2		98	100	40	140		4	30		92.5		92	100	40	140		94.9		95	100	40	140		3	30		87.7		88	100	40	140		89.7		90	100	40	140		2
CL4-BZ#80	102		102	100	40	140		98.8		99	100	40	140		3	30		90.7		91	100	40	140		93.1		93	100	40	140		2	30		88		88	100	40	140		88.8		89	100	40	140		1
CL4-BZ#55	100		100	100	40	140		96.4		96	100	40	140		4	30		91.6		92	100	40	140		93.4		93	100	40	140		1	30		87.2		87	100	40	140		89.3		89	100	40	140		2
CL5-BZ#92	95.1		95	100	40	140		91.7		92	100	40	140		3	30		89.6		90	100	40	140		93.7		94	100	40	140		4	30		83.4		83	100	40	140		85.3		85	100	40	140		2
CL5-BZ#89/#84	190		95	200	40	140		182		91	200	40	140		4	30		177		89	200	40	140		182		91	200	40	140		2	30		164		82	200	40	140		167		84	200	40	140		2
CL5-BZ#101/#90	196		98	200	40	140		189		94	200	40	140		4	30		180		90	200	40	140		191		96	200	40	140		6	30		175		88	200	40	140		173		86	200	40	140		2
CL4-BZ#56	102		102	100	40	140		98.5		98	100	40	140		4	30		99.2		99	100	40	140		103		103	100	40	140		4	30		84		84	100	40	140		85.1		85	100	40	140		1
CL5-BZ#113	99.3		99	100	40	140		94.9		95	100	40	140		4	30		95.8		96	100	40	140		98.4		98	100	40	140		2	30		83.5		84	100	40	140		89.1		89	100	40	140		6
CL5-BZ#99	98.7		99	100	40	140		94		94	100	40	140		5	30		87		87	100	40	140		89.2		89	100	40	140		2	30		87.2		87	100	40	140		87.9		88	100	40	140		1
CL6-BZ#150	99.8		100	100	40	140		96		96	100	40	140		4	30		92.8		93	100	40	140		94		94	100	40	140		1	30		82.2		82	100	40	140		84		84	100	40	140		2
CL4-BZ#60	102		102	100	40	140		98.2		98	100	40	140		4	30		95.1		95	100	40	140		97.9		98	100	40	140		3	30		86.4		86	100	40	140		87.3		87	100	40	140		1
CL6-BZ#152	95.3		95	100	40	140		91.2		91	100	40	140		4	30		87.1		87	100	40	140		88.7		89	100	40	140		2	30		82.2		82	100	40	140		83.2		83	100	40	140		1
CL5-BZ#119	104		104	100	40	140		101		101	100	40	140		3	30		92.6		93	100	40	140		89.9		90	100	40	140		3	30		87.7		88	100	40	140		83.9		84	100	40	140		5
CL5-BZ#83/#125/#112	296		99	300	40	140		286		95	300	40	140		4	30		286		96	300	40	140		301		100	300	40	140		4	30		264		88	300	40	140		270		90	300	40	140		2
CL5-BZ#86/#109	203		101	200	40	140		195		97	200	40	140		4	30		190		95	200	40	140		192		96	200	40	140		1	30		172		86	200	40	140		180		90	200	40	140		5
CL6-BZ#145	96.5		96	100	40	140		92.9		93	100	40	140		3	30		93.4		93	100	40	140		95.3		95	100	40	140		2	30		84.5		84	100	40	140		85.8		86	100	40	140		2
CL5-BZ#97	98.5		98	100	40	140		94.7		95	100	40	140		3	30		94		94	100	40	140		95.7		96	100	40	140		2	30		86.4		86	100	40	140		88.8		89	100	40	140		3
CL6-BZ#148	100		100	100	40	140		97		97	100	40	140		3	30		91.5		92	100	40	140		93.2		93	100	40	140		1	30		84.4		84	100	40	140		85.2		85	100	40	140		1
CL4-BZ#79	104		104	100	40	140		101		101	100	40	140		3	30		95		95	100	40	140		99.4		99	100	40	140		4	30		92.6		93	100	40	140		94.6		94	100	40	140		1
CL5-BZ#116	104		104	100	40	140		99.9		100	100	40	140		4	30		85.4		85	100	40	140		88.6		89	100	40	140		5	30		86.5		86	100	40	140		87.4		87	100	40	140		1
CL6-BZ#154	99.5		100	100	40	140		96.1		96	100	40	140		4	30		93.5		93	100	40	140		94.6		95	100	40	140		2	30		89.3		89	100	40	140		90.2		90	100	40	140		1
CL4-BZ#78	105		105	100	40	140		102		102	100	40	140		3	30		96.2		96	100	40	140		99.9		100	100	40	140		4	30		89.7		90	100	40	140		90.9		91	100	40	140		1
CL5-BZ#87/#111	210		105	200	40	140		202		101	200	40	140		4	30		186		93	200	40	140		190		95	200	40	140		2	30		171		86	200	40	140		174		87	200	40	140		1
CL6-BZ#136	99.2		99	100	40	140		95.8		96	100	40	140		3	30		91.8		92	100	40	140		92.3		92	100	40	140		0	30		81.5		81	100	40	140		83		83	100	40	140		2
CL5-BZ#117	99.4		99	100	40	140		96.2		96	100	40	140		3	30		92.2		92	100	40	140		95.8		96	100	40	140		4	30		81.1		81	100	40	140		83.1		83	100	40	140		2
CL5-BZ#115	104		104	100	40	140		96.6		97	100	40	140		7	30		102		102	100	40	140		104		104	100	40	140		2	30		93.5		93	100	40	140		93.7		94	100	40	140		1
CL5-BZ#85	91.1		91	100	40	140		92.6		93	100	40	140		2	30		92.3		92	100	40	140		91		91	100	40	140		1	30		87.2		87	100	40	140		89		89	100	40	140		2
CL5-BZ#120	103		103	100	40	140		100		100	100	40	140		3	30		93.3		93	100	40	140		95.3		95	100	40	140		2	30		88.1		88	100	40	140		88.8		89	100	40	140		1
CL5-BZ#110	97.7		98	100	40	140		94.5		94	100	40	140		4	30		91.7		92	100	40	140		92		92	100	40	140		0	30		85.1		85	100	40	140		86.1		86	100	40	140		1
CL4-BZ#81	105		105	100	40	140		101		101	100	40	140		4	30		89.6		90	100	40	140		93.8		94	100	40	140		4	30		89		89	100	40	140		90.2		90	100	40	140		1
CL6-BZ#151	85.3		85	100	40	140		82.4		82	100	40	140		4	30		90.6		90	100	40	140		92.2		92	100	40	140		2	30		81.5		81	100	40	140		83		83	100	40	140		2
CL6-BZ#135	85.7		86	100	40	140		83.3		83	100	40	140		4	30		94.6		94	100	40	140		96.5		96	100	40	140		2	30		82.8		83	100	40	140		83.6		84	100	40	140		1
CL5-BZ#82	86.7		87	100	40	140		84.1		84	100	40	140		4	30		93.1		93	100	40	140		94.8		95	100	40	140		2	30		79.3		79	100	40	140		80.3		80	100	40	140		1
CL6-BZ#144	86.5		86	100	40	140		83.6		84	100	40	140		2	30		91.4		91	100	40	140		92.7		93	100	40	140		2	30		81.5		82	100	40	140		82.3		82	100	40	140		0
CL6-BZ#147/#149	175		88	200	40	140		169		85	200	40	140		3	30		188		94	200	40	140		191		96	200	40	140		2	30		170		85	200	40	140		170		85	200	40	140		0
CL4-BZ#77	90.2		90	100	40	140		86.4		86	100	40	140		5	30		99.4		99	100	40	140		108		108	100	40	140		9	30		90.3		90	100	40	140		89.8		90	100	40	140		0
CL6-BZ#143/#139	175		88	200	40	140		170		85	200	40	140		3	30		196		98	200	40	140		201		101	200	40	140		3	30		172		86	200	40	140		173		86	200	40	140		0
CL5-BZ#124	89.5		90	100	40	140		86.9		87	100	40	140		3	30		93.5		93	100	40	140		95.3		95	100	40	140		2	30		84.7		85	100	40	140		85.6		86	100	40	140		1
CL6-BZ#140	92.1		92	100	40	140		89.8		90	100	40	140		2	30		98.3		98	100	40	140		99.9		100	100	40	140		2	30		84.6		85	100	40	140		85.2		85	100	40	140		0
CL5-BZ#108	93.8		94	100	40	140		91.7		92	100	40	140		2	30		93.9		94	100	40	140		98.4		98	100	40	140		4	30		85.7		86	100	40	140		87		87	100	40	140		1
CL5-BZ#107/#123	174		87	200	40	140		169		85	200	40	140		2	30		198		99	200	40	140		200		100	200	40	140		1	30		177		89	200	40	140		180		90	200	40	140		1
CL7-BZ#188	86		86	100	40	140		83.8		84	100	40	140		2	30		96.4		96	100	40	140		98.4		98	100	40	140		2	30		83.1		83	100	40	140		82.8		83	100	40	140		0
CL6-BZ#134	87.4		87	100	40	140		84.8		85	100	40	140		2	30		98.3		98	100	40	140		101		101	100	40	140		3	30		82.2		82	100	40	140		82.7		83	100	40	140		1
CL5-BZ#106	81.5		82	100	40	140		78.2		78	100	40	140		5	30		103		103	100	40	140		105		105	100	40	140		2	30		87.2		87	100	40	140		89.9		90	100	40	140		3
CL6-BZ#133	92		92	100	40	140		91.6		92	100	40	140		0	30		104		104	100	40	140		107		107	100	40	140		3	30		94.9		95	100	40	140		95.3		95	100	40	140		0
CL6-BZ#142	92.3		92	100	40	140		87		87	100	40	140		6	30		99		99	100	40	140		99.4		99	100	40	140		0	30		79		79	100	40	140		79.2		79	100	40	140		0
CL5-BZ#118	84.8		85	100	40	140		82.2		82	100	40	140		4	30		95		95	100	40	140		97.1		97	100	40	140		2	30		85.9		86	100	40	140		86.7		87	100	40	140		1
CL6-BZ#131	86		86	100	40	140		83		83	100	40	140		4	30		101		101	100	40	140		103		103	100	40	140		2	30		86.3		86	100	40	140		87.8		88	100	40	140		2
CL7-BZ#184	83.6		84	100	40	140		81.6		82	100	40	140		2	30		94.8		95	100	40	140		95.1		95	100	40	140		0	30		80.2		80	100	40	140		81.5		82	100	40	140		2
CL6-BZ#165	87.2		87	100	40	140		84.6		84	100	40	140		4	30		97		97	100	40	140		100		100	100	40	140		3	30		86.9		87	100	40	140		88		88	100	40	140		1
CL6-BZ#146	88.5		88	100	40	140		86.2		86	100	40	140		2	30		95.9		96	100	40	140		98.5		98	100	40	140		2	30		89		89	100	40	140		90.3		90	100	40	140		1
CL6-BZ#161	89.2		89	100	40	140		87.5		87	100	40	140		2	30		97		97	100	40	140		98.7		99	100	40	140		2	30		87.8		88	100	40	140		88.9		89	100	40	140		1
CL5-BZ#122	91.1		91	100	40	140		88.8		89	100	40	140		2	30		96.2		96	100	40	140		96.4		96	100	40	140		0	30		87.9		88	100	40	140		89		89	100	40	140		1
CL6-BZ#168	94.4		94	100	40	140		93.1		93	100	40	140		1	30		99.5		99	100	40	140		91.7		92	100	40	140		7	30		88.4		88	100	40	140		89.4		89	100	40	140		1
CL5-BZ#114	85		85	100	40	140		82		82	100	40	140		4	30		95.4		95	100	40	140		98.6		99	100	40	140		4	30		83.2		83	100	40	140		84.3		84	100	40	140		1
CL6-BZ#153	83		83	100	40	140		79.4		79	100	40	140		5	30		93.2		93	100	40	140		107		107	100	40	140		14	30		83.1		83	100	40	140		83.6		84	100	40	140		1
CL6-BZ#132	86.7		87	100	40	140		83.9		84	100	40	140		4	30		90.9		91	100	40	140		92.1		92	100	40	140		1	30		83.4		83	100	40	140		84		84	100	40	140		1
CL7-BZ#179	86.4		86	100	40	140		83.8		84	100	40	140		2	30		90.1		90	100	40	140		90.5		90	100	40	140		0	30		81.2		81	100	40	140		81.7		82	100	40	140		1
CL6-BZ#141	89.9		90	100	40	140		87.1		87	100	40	140		3	30		87		87	100	40	140		88.1		88	100	40	140		1	30		87.9		88	100	40	140		90		90	100	40	140		2
CL7-BZ#176	83		83	100	40	140		80.8		81	100	40	140		2	30		91		91	100	40	140		92.3		92	100	40	140		1	30		82.4		82	100	40	140		83.5		83	100	40	140		1
CL5-BZ#105	85.7		86	100	40	140		82.7		83	100	40	140		4	30		89.3		89	100	40	140		90.5		90	100	40	140		1	30		84.6		85	100	40	140		84.3		84	100	40	140		1
CL6-BZ#137	92.8		93	100	40	140		90		90	100	40	140		3	30		87.7		88	100	40	140		90.4		90	100	40	140		2	30		88.1		88	100	40	140		88.8		89	100	40	140		1
CL5-BZ#127	91.5		91	100	40	140		88.4		88	100	40	140		3	30		90.8		91	100	40	140		95.6		96	100	40	140		5	30		85		85	100	40	140		85.8		86	100	40	140		1
CL7-BZ#186	86.3		86	100	40	140		84		84	100	40	140		2	30		94.8		95	100	40	140		96.5		96	100	40	140		1	30		81		81	100	40	140		81.9		82	100	40	140		1
CL6-BZ#130/#164	182		91	200	40	140		178		89	200	40	140		2	30		199		99	200	40	140		202		101	200	40	140		2	30		178		89	200	40	140		179		89	200	40	140		0
CL7-BZ#178	91.8		92	100	40	140		88.9		89	100	40	140		3	30		90.4		90	100	40	140		92		92	100	40	140		2	30		85.2		85	100	40	140		86.3		86	100	40	140		1
CL6-BZ#138	91.1		91	100	40	140		89.1		89	100	40	140		2	30		92.1		92	100	40	140		95.3		95	100	40	140		3	30		91.3		91	100	40	140		92.3		92	100	40	140		1
CL6-BZ#163/#160	193		97	200	40	140		188		94	200	40	140		3	30		206		103	200	40	140		210		105	200	40	140		2	30		177		88	200	40	140		178		89	200	40	140		1
CL6-BZ#129/#158	176		88	200	40	140		171		86	200	40	140		2	30		191		95	200	40	140		193		96	200	40	140		1	30		167		83	200	40	140		168		84	200	40	140		1
CL7-BZ#182/#175	179		89	200	40	140		174		87	200	40	140		2	30		200		100	200	40	140		204		102	200	40	140		2	30		171		86	200	40	140		172		86	200	40	140		0
CL7-BZ#187	88.5		88	100	40	140		85.8		86	100	40	140		2	30		95.7		96	100	40	140		96.3		96	100	40	140		0	30		82.3		82	100	40	140		84.6		84	100	40	140		2
CL7-BZ#183	89.3		89	100	40	140		86.3		86	100	40	140		3	30		87		87	100	40	140		88.3		88	100	40	140		1	30		85		85	100	40	140		85.7		86	100	40	140		1
CL6-BZ#166	90.9		91	100	40	140		88.3		88	100	40	140		3	30		88.7		89	100	40	140		90.8		91	100	40	140		2	30		87.6		88	100	40	140		87.3		87	100	40	140		1
CL6-BZ#159	95.3		95	100	40	140		93		93	100	40	140		2	30		85.6		86	100	40	140		88.1		88	100	40	140		2	30		91.4		91	100	40	140		92.5		92	100	40	140		1
CL5-BZ#126	97		97	100	40	140		93.9		94	100	40	140		3	30		87.3		87	100	40	140		93.1		93	100	40	140		7	30		93		93	100	40	140		93.5		93	100	40	140		0
CL7-BZ#185	87		87	100	40	140		85		85	100	40	140		2	30		93.4		93	100	40	140		95.6		96	100	40	140		3	30		83.7		84	100	40	140		84.5		84	100	40	140		0
CL6-BZ#162	95.4		95	100	40	140		91.8		92	100	40	140		3	30		93.4		93	100	40	140		95.6		96	100	40	140		3	30		87.4		87	100	40	140		89.2		89	100	40	140		2
CL7-BZ#174	91.3		91	100	40	140		88.6		89	100	40	140		2	30		89.3		89	100	40	140		90.8		91	100	40	140		2	30		83.9		84	100	40	140		84.5		84	100	40	140		0
CL6-BZ#128	90.8		91	100	40	140		88.9		89	100	40	140		2	30		91.4		91	100	40	140		92.8		93	100	40	140		2	30		83.8		84	100	40	140		85.6		86	100	40	140		2
CL8-BZ#202	88.2		88	100	40	140		86.5		86	100	40	140		2	30		96.5		96	100	40	140		97.7		98	100	40	140		2	30		82.7		83	100	40	140		84.4		84	100	40	140		1
CL6-BZ#167	92.4		92	100	40	140		89.3		89	100	40	140		3	30		93.6		94	100	40	140		95.9		96	100	40	140		2	30		90.3		90	100	40	140		91.3		91	100	40	140		1
CL7-BZ#181	91.4		91	100	40	140		88.5		88	100	40	140		3	30		92.6		92	100	40	140		95		95	100	40	140		3	30		83.9		84	100	40	140		83.9		84	100	40	140		0
CL7-BZ#177	95.6		96	100	40	140		91.8		92	100	40	140		4	30		88.9		89	100	40	140		89.7		90	100	40	140		1	30		87.4		87	100	40	140		89		89	100	40	140		2
CL8-BZ#204/#200	179		90	200	40	140		175		88	200	40	140		2	30		191		96	200	40	140		194		97	200	40	140		1	30		172		86	200	40	140		172		86	200	40	140		0
CL7-BZ#171	92.3		92	100	40	140		89.8		90	100	40	140		2	30		86.8		87	100	40	140		88.1		88	100	40	140		1	30		81.6		82	100	40	140		83.4		83	100	40	140		1
CL7-BZ#173	90.6		91	100	40	140		88.7		89	100	40	140		2	30		88.7		89	100	40	140		89.5		89	100	40	140		0	30		85.2		85	100	40	140		86		86	100	40	140		1
CL8-BZ#197	89.8		90	100	40	140		88.3		88	100	40	140		2	30		93.4		93	100	40	140		93.9		94	100	40	140		1	30		83.7		84	100	40	140		83.7		84	100	40	140		0
CL7-BZ#172	94		94	100	40	140		90		90	100	40	140		4	30		83.2		83	100	40	140		84.7		85	100	40	140		2	30		87.3		87	100	40	140		87		87	100	40	140		0
CL7-BZ#192	95.2		95	100	40	140		92.7		93	100	40	140		2	30		89.9		90	100	40	140		92.7		93	100	40	140		3	30		86		86	100	40	140		87.1		87	100	40	140		1
CL6-BZ#156	95.5		96	100	40	140		92.4		92	100	40	140		4	30		89		89	100	40	140		90.9		91	100	40	140		2	30		91.1		91	100	40	140		91		91	100	40	140		0
CL6-BZ#157	90		90	100	40	140		86.5		86	100	40	140		5	30		86		86	100	40	140		87.7		88	100	40	140		2	30		82.6		82	100	40	140		82.6		82	100	40	140		0
CL7-BZ#180	86.6		87	100	40	140		85.2		85	100	40	140		2	30		89.8		90	100	40	140		92.2		92	100	40	140		2	30		77.5		78	100	40	140		75.3		75	100	40	140		4
CL7-BZ#193	89.7		90	100	40	140		86.6		87	100	40	140		3	30		92.5		92	100	40	140		93.6		94	100	40	140		2	30		78.2		78	100	40	140		82		82	100	40	140		5
CL8-BZ#199	90.5		90	100	40	140		88.4		88	100	40	140		2	30		88.6		89	100	40	140		89.7		90	100	40	140		1	30		81.4		81	100	40	140		81.8		82	100	40	140		1
CL7-BZ#191	95.1		95	100	40	140		92.5		92	100	40	140		3	30		85.8		86	100	40	140		87.5		87	100	40	140		1	30		83.5		83	100	40	140		84.5		84	100	40	140		1
CL8-BZ#198	96.8		97	100	40	140		94.6		94	100	40	140		3	30		81.8		82	100	40	140		84.2		84	100	40	140		2	30		93.7		94	100	40	140		94.2		94	100	40	140		0
CL8-BZ#201	97.5		98	100	40	140		94.9		95	100	40	140		3	30		84.6		85	100	40	140		84.3		84	100	40	140		1	30		87.1		87	100	40	140		86.6		86	100	40	140		1
CL7-BZ#170	96		96	100	40	140		91.8		92	100	40	140		4	30		85.1		85	100	40	140		85.9		86	100	40	140		1	30		87.9		88	100	40	140		88.2		88	100	40	140		0
CL7-BZ#190	99.2		99	100	40	140		97.2		97	100	40	140		2	30		85.2		85	100	40	140		87.8		88	100	40	140		3	30		87.7		88	100	40	140		88.2		88	100	40	140		0
CL8-BZ#196	102		102	100	40	140		101		101	100	40	140		1	30		88.8		89	100	40	140		83.2		83	100	40	140		7	30		85.1		85	100	40	140		85.3		85	100	40	140		0
CL8-BZ#203	93.8		94	100	40	140		91.1		91	100	40	140		3	30		94.4		94	100	40	140		103		103	100	40	140		9	30		90.2		90	100	40	140		88.3		88	100	40	140		2
CL6-BZ#169	106		106	100	40	140		102		102	100	40	140		4	30		81.4		81	100	40	140		88.4		88	100	40	140		8	30		94.3		94	100	40	140		96.2		96	100	40	140		2
CL9-BZ#208	98.1		98	100	40	140		95.5		95	100	40	140		3	30		80.2		80	100	40	140		79.2		79	100	40	140		1	30		83.2		83	100	40	140		84.8		85	100	40	140		2
CL9-BZ#207	97.8		98	100	40	140		94.4		94	100	40	140		4	30		80.7		81	100	40	140		80.3		80	100	40	140		1	30		87.5		87	100	40	140		89.3		89	100	40	140		2
CL7-BZ#189	102		102	100	40	140		98.1		98	100	40	140		4	30		86.9		87	100	40	140		86.8		87	100	40	140		0	30		100		100	100	40	140		102		102	100	40	140		2
CL8-BZ#195	104		104	100	40	140		101		101	100	40	140		3	30		86.9		87	100	40	140		87.2		87	100	40	140		0	30		93.9		94	100	40	140		93.5		94	100	40	140		0
CL8-BZ#194	113		113	100	40	140		109		109	100	40	140		4	30		81.9		82	100	40	140		83		83	100	40	140		1	30		93.5		94	100	40	140		94.4		94	100	40	140		0
CL8-BZ#205	112		112	100	40	140		108		108	100	40	140		4	30		78.8		79	100	40	140		80.4		80	100	40	140		1	30		99.1		99	100	40	140		99.2		99	100	40	140		0
CL9-BZ#206	112		112	100	40	140		110		110	100	40	140		2	30		78.2		78	100	40	140		79.2		79	100	40	140		1	30		94.1		94	100	40	140		94.7		95	100	40	140		1
CL10-BZ#209	110		110	100	40	140		107		107	100	40	140		3	30		79.2		79	100	40	140		79.9		80	100	40	140		1	30		91.4		91	100	40	140		92.6		93	100	40	140		2
Surrogates (% Recovery)
CL3-BZ#19-C13	80							76										75							74										72							73
CL8-BZ#202-C13	91							88										92							94										81							81
[truncated: 86 more columns]

## Sheet: Lab Duplicates
Treatment	MH		MH					HSL+PC_FINE		HSL+PC_FINE					84		84
Replicate															Horse Shoe		Horse Shoe
Client ID	56-M-0-0-1		Duplicate Sample					120-HS-H-F-1		Duplicate Sample					84-HS-1		Duplicate Sample
Lab ID	L1930001-17		WG1259881-4					L1940731-01		WG1281777-5					L1948760-01		WG1299048-5
Matrix	SOIL		SOIL					SOIL		SOIL					SOIL		SOIL
Matrix Description	Sediment		Sediment					Sediment		Sediment					Sediment		Sediment
Reference Method	8270D-SIM/680(M)		8270D-SIM/680(M)					8270D-SIM/680(M)		8270D-SIM/680(M)					8270D-SIM/680(M)		8270D-SIM/680(M)
Batch ID	WG1259881		WG1259881					WG1281777		WG1281777					WG1299048		WG1299048
Date Collected	2019-07-08		NA					2019-09-05		NA					2019-10-15		NA
Date Received	2019-07-11		2019-07-15					2019-09-06		2019-09-09					2019-10-18		2019-10-22
Date Prepped	2019-07-15		2019-07-15					2019-09-09		2019-09-09					2019-10-22		2019-10-22
Date Analyzed	2019-08-15		2019-08-15					2019-09-18		2019-09-18					2019-11-05		2019-11-05
Sample Size(wet)	21.97	g	21.65	g				24.38	g	22.73	g				17.78	g	17.22	g
% Solid	34.8		34.8					40.2		40.2					29.1		29.1
Units	ug/kg		ug/kg					ug/kg		ug/kg					ug/kg		ug/kg
Final Volume	4		4					4		4					4		4
Dilution	1		1					1		1					1		1
Reporting Limit	0.262		0.265					0.204		0.219					0.386		0.399
Analytes	Result		Result		RPD	RPD Limit		Result		Result		RPD	RPD Limit		Result		Result		RPD	RPD Limit
CL1-BZ#1	46.5		44.9		4	30		0.417		0.433		4	30			U		U		30	NC
CL1-BZ#2	2.68		2.54		5	30		0.069	J	0.077	J		30	NC		U		U		30	NC
CL1-BZ#3	7.82		7.72		1	30		0.128	J	0.11	J		30	NC		U		U		30	NC
CL2-BZ#4/#10	179		171		5	30		0.704		0.695		1	30			U		U		30	NC
CL2-BZ#9	5.9		5.87		1	30			U		U		30	NC		U		U		30	NC
CL2-BZ#7	12.1		11.8		3	30		0.103	J	0.077	J		30	NC		U		U		30	NC
CL2-BZ#6	75.6		74.3		2	30		0.367		0.348		5	30			U		U		30	NC
CL2-BZ#5	1.09		1.06		3	30			U		U		30	NC		U		U		30	NC
CL2-BZ#8	98.8		95.6		3	30		1.62		1.62		0	30			U		U		30	NC
CL3-BZ#19	61.8		59.8		3	30		0.273		0.265		3	30			U		U		30	NC
CL2-BZ#14		U		U		30	NC		U		U		30	NC		U		U		30	NC
CL3-BZ#30	0.248	J	0.275			30	NC		U		U		30	NC		U		U		30	NC
CL3-BZ#18	171		173		1	30		2.64		2.69		2	30			U		U		30	NC
CL2-BZ#11	5.48		5.57		2	30		0.06	J	0.074	J		30	NC		U		U		30	NC
CL3-BZ#17	172		170		1	30		1.01		1.18		16	30			U		U		30	NC
CL2-BZ#12		U		U		30	NC		U		U		30	NC		U		U		30	NC
CL3-BZ#27	43.1		42.4		2	30		0.134	J	0.158	J		30	NC		U		U		30	NC
CL2-BZ#13	11.6		11.9		3	30		0.108	J	0.078	J		30	NC		U		U		30	NC
CL3-BZ#24		U		U		30	NC		U		U		30	NC		U		U		30	NC
CL3-BZ#16	25.2		24.8		2	30		1.03		1.1		7	30			U		U		30	NC
CL3-BZ#32	87.6		86.9		1	30		0.668		0.601		11	30			U		U		30	NC
CL2-BZ#15	39.2		38.4		2	30		0.526		0.508		3	30		0.159	J	0.123	J		30	NC
CL3-BZ#34	4.94		5.03		2	30			U		U		30	NC		U		U		30	NC
CL3-BZ#23		U		U		30	NC		U		U		30	NC		U		U		30	NC
CL4-BZ#54	1.86		1.81		3	30			U		U		30	NC		U		U		30	NC
CL3-BZ#29		U		U		30	NC		U		U		30	NC		U		U		30	NC
CL4-BZ#50	2.21		2.35		6	30			U		U		30	NC		U		U		30	NC
CL3-BZ#26	206		210		2	30			U		U		30	NC		U		U		30	NC
CL3-BZ#25	163		166		2	30			U		U		30	NC		U		U		30	NC
CL4-BZ#53	65.3		66.7		2	30		3.15		3.4		8	30			U		U		30	NC
CL3-BZ#-31	238		244		2	30		4.22		4.18		1	30			U		U		30	NC
CL3-BZ#28	162		166		2	30		2.59		2.58		0	30		0.328	J	0.443			30	NC
CL3-BZ#33	14.5		14.5		0	30		2.14		1.99		7	30			U		U		30	NC
CL4-BZ#51	24.4		25.2		3	30		0.318		0.375		16	30			U		U		30	NC
CL3-BZ#21/#20	30.6		31.3		2	30			U		U		30	NC		U		U		30	NC
CL4-BZ#45	40.5		41.7		3	30		1.27		1.16		9	30			U		U		30	NC
CL3-BZ#22	41.9		43.3		3	30		1.01		0.993		2	30			U		U		30	NC
CL4-BZ#73/#46	15.5		16.2		4	30		0.386	J	0.389	J		30	NC		U		U		30	NC
CL4-BZ#69	1.29		1.18		9	30			U		U		30	NC		U		U		30	NC
CL4-BZ#43	11.9		12.3		3	30		0.397		0.334		17	30			U		U		30	NC
CL3-BZ#36	1.38		1.17		16	30			U		U		30	NC		U		U		30	NC
CL4-BZ#52	305	D	320	D	5	30		145		149		3	30		0.516		0.492		5	30
CL4-BZ#48	14.9		15.6		5	30		2.36		2.57		9	30			U		U		30	NC
CL4-BZ#49	239		251		5	30		33.4		34.5		3	30		0.593		1.05		56	30	Q
CL5-BZ#104	0.143	J	0.098	J		30	NC		U		U		30	NC		U		U		30	NC
CL4-BZ#47	95.5		100		5	30		3.3		3.39		3	30			U	0.483			30	X
CL4-BZ#65/#75/#62	7.63		7.42		3	30		0.302	J	0.24	J		30	NC		U		U		30	NC
CL3-BZ#39		U		U		30	NC		U		U		30	NC		U		U		30	NC
CL3-BZ#38		U		U		30	NC		U		U		30	NC		U		U		30	NC
CL4-BZ#44	188		197		5	30		61.2		62.4		2	30		0.462			U		30	X
CL4-BZ#59	16.5		17.2		4	30		0.442		0.468		6	30			U		U		30	NC
CL4-BZ#42	75.4		79.6		5	30		3.58		3.69		3	30			U		U		30	NC
CL4-BZ#71	71.8		75.5		5	30		4.08		4.1		0	30			U		U		30	NC
CL3-BZ#35	1.08		1.33		21	30			U		U		30	NC		U		U		30	NC
CL4-BZ#41	6.58		7.82		17	30		0.533		0.557		4	30			U		U		30	NC
CL4-BZ#72	4.99		5.25		5	30			U		U		30	NC		U		U		30	NC
CL5-BZ#96	3.22		3.38		5	30		1.16		1.12		4	30			U		U		30	NC
CL5-BZ#103	1.86		1.81		3	30		1.02		1.02		0	30			U		U		30	NC
CL4-BZ#68/#64	126		133		5	30		16.7		17		2	30		0.308	J	0.361	J		30	NC
CL4-BZ#40	43.5		46		6	30		3.15		3.56		12	30			U		U		30	NC
CL3-BZ#37		U		U		30	NC		U		U		30	NC		U		U		30	NC
CL5-BZ#100	1.46		1.53		5	30		0.409		0.375		9	30			U		U		30	NC
CL5-BZ#94	2.9		3.2		10	30		0.87		0.939		8	30			U		U		30	NC
CL4-BZ#57	6.52		6.64		2	30			U		U		30	NC		U		U		30	NC
CL4-BZ#67/#58	6.41		6.72		5	30			U		U		30	NC		U		U		30	NC
CL5-BZ#102	9.15		9.62		5	30		4.35		4.14		5	30			U		U		30	NC
CL4-BZ#61		U		U		30	NC		U		U		30	NC		U		U		30	NC
CL5-BZ#98	0.759		0.702		8	30		0.306		0.297		3	30			U		U		30	NC
CL4-BZ#76	0.483		0.482		0	30			U		U		30	NC		U		U		30	NC
CL5-BZ#93	2.27		2.5		10	30		0.661		0.624		6	30			U		U		30	NC
CL4-BZ#63	17.4		18.4		6	30		1.07		1.27		17	30			U		U		30	NC
CL5-BZ#121/#95/#88	78.6		84.4		7	30		169		175		3	30		0.561	J	0.457	J		30	NC
CL4-BZ#74	60		63.6		6	30		21.6		21.1		2	30		0.187	J		U		30	X
CL6-BZ#155		U		U		30	NC		U		U		30	NC		U		U		30	NC
CL4-BZ#70	67.2		70.5		5	30		84.5		87.8		4	30		0.593		0.46		25	30
CL5-BZ#91	39.5		46.8		17	30		32.2		32.9		2	30			U		U		30	NC
CL4-BZ#66	72		77.3		7	30		24.7		26.5		7	30		0.73		0.572		24	30
CL4-BZ#80		U		U		30	NC		U		U		30	NC		U		U		30	NC
CL4-BZ#55		U		U		30	NC		U		U		30	NC		U		U		30	NC
CL5-BZ#92	27.3		29		6	30		26.6		25.6		4	30			U		U		30	NC
CL5-BZ#89/#84	51.6		54.8		6	30			U		U		30	NC		U		U		30	NC
CL5-BZ#101/#90	62.3		68		9	30		332		339		2	30		0.701	J	0.958			30	NC
CL4-BZ#56	29.8		31.9		7	30		18.3		19		4	30			U		U		30	NC
CL5-BZ#113	1.01		1.12		10	30			U		U		30	NC		U		U		30	NC
CL5-BZ#99	34		36.4		7	30		93.8		97.2		4	30		0.587		0.475		21	30
CL6-BZ#150	0.102	J	0.104	J		30	NC	0.233		0.253		8	30			U		U		30	NC
CL4-BZ#60	14.7		16.3		10	30		3.78		3.69		2	30			U		U		30	NC
CL6-BZ#152	0.144	J	0.13	J		30	NC	0.266		0.274		3	30			U		U		30	NC
CL5-BZ#119	4.62		4.82		4	30		1.64		1.15		35	30	Q		U		U		30	NC
CL5-BZ#83/#125/#112	8.54		9.31		9	30		11.1		11.4		3	30			U		U		30	NC
CL5-BZ#86/#109	0.808		0.928		14	30		1.46		1.52		4	30			U		U		30	NC
CL6-BZ#145		U		U		30	NC	0.156	J	0.119	J		30	NC		U		U		30	NC
CL5-BZ#97	26.8		28.6		6	30		84.4		86.3		2	30			U		U		30	NC
CL6-BZ#148	0.2	J	0.175	J		30	NC	0.19	J	0.139	J		30	NC		U		U		30	NC
CL4-BZ#79		U		U		30	NC		U		U		30	NC		U		U		30	NC
CL5-BZ#116		U		U		30	NC		U		U		30	NC		U		U		30	NC
CL6-BZ#154	0.681		0.725		6	30		1.58		1.66		5	30			U		U		30	NC
CL4-BZ#78		U		U		30	NC		U		U		30	NC		U		U		30	NC
CL5-BZ#87/#111	23.2		24.9		7	30		97		98.2		1	30			U		U		30	NC
CL6-BZ#136	4.44		4.7		6	30		22.2		22.9		3	30			U	0.208	J		30	X
CL5-BZ#117	5.82		6.36		9	30		6.54		6.04		8	30			U		U		30	NC
CL5-BZ#115	1.48		2.15		37	30	Q	5.29		5.42		2	30			U		U		30	NC
CL5-BZ#85	19.6		21.6		10	30		39.9		41		3	30			U		U		30	NC
CL5-BZ#120	0.138	J	0.328			30	NC		U		U		30	NC		U		U		30	NC
CL5-BZ#110	134		142		6	30		266	D	253	D	5	30		0.918		0.848		8	30
CL4-BZ#81		U		U		30	NC		U		U		30	NC		U		U		30	NC
CL6-BZ#151	4.62		5		8	30		23.8		24.9		5	30		0.23	J	0.3	J		30	NC
CL6-BZ#135	3.45		3.8		10	30		18.5		18.8		2	30		0.22	J	0.274	J		30	NC
CL5-BZ#82	10.9		11.8		8	30		24.5		25.4		4	30			U		U		30	NC
CL6-BZ#144	0.767		0.88		14	30		8.81		8.93		1	30			U		U		30	NC
CL6-BZ#147/#149	23.9		28.5		18	30		128		135		5	30		0.894		0.866		3	30
CL4-BZ#77	8.69		12		32	30	Q		U		U		30	NC		U		U		30	NC
CL6-BZ#143/#139	0.519	J	0.59			30	NC	5.6		5.79		3	30			U		U		30	NC
CL5-BZ#124	1.25		1.48		17	30		9.57		9.66		1	30			U		U		30	NC
CL6-BZ#140	0.182	J	0.308			30	NC	0.892		0.938		5	30			U		U		30	NC
CL5-BZ#108		U		U		30	NC		U		U		30	NC		U		U		30	NC
CL5-BZ#107/#123	4.26		4.26		0	30		15.8		16.2		2	30			U		U		30	NC
CL7-BZ#188		U		U		30	NC		U		U		30	NC		U		U		30	NC
CL6-BZ#134	1.9		1.88		1	30		12.5		13		4	30			U		U		30	NC
CL5-BZ#106		U		U		30	NC	0.64		0.657		3	30			U		U		30	NC
CL6-BZ#133	0.626		0.522		18	30		2.02		2.29		13	30			U		U		30	NC
CL6-BZ#142		U		U		30	NC		U		U		30	NC		U		U		30	NC
CL5-BZ#118	41.8		44.8		7	30		233	D	217	D	7	30		0.526		0.635		19	30
CL6-BZ#131	0.45		0.514		13	30		4.78		4.84		1	30			U		U		30	NC
CL7-BZ#184		U		U		30	NC		U		U		30	NC		U		U		30	NC
CL6-BZ#165	0.108	J	0.203	J		30	NC		U		U		30	NC		U		U		30	NC
CL6-BZ#146	2.88		2.96		3	30		23.6		24.7		5	30		0.336	J	0.327	J		30	NC
CL6-BZ#161		U		U		30	NC		U		U		30	NC		U		U		30	NC
CL5-BZ#122	0.73		0.819		11	30		2.61		2.38		9	30			U		U		30	NC
CL6-BZ#168		U		U		30	NC		U		U		30	NC		U		U		30	NC
CL5-BZ#114	2.08		2.26		8	30		8.3		8.67		4	30			U		U		30	NC
CL6-BZ#153	11.2		12		7	30		132		134		2	30		0.893		0.783		13	30
CL6-BZ#132	10.2		10.8		6	30		74.1		76.1		3	30		0.413		0.475		14	30
CL7-BZ#179	1.11		1.15		4	30		3.59		3.83		6	30		0.235	J		U		30	X
CL6-BZ#141	2.52		2.65		5	30		37.5		39.1		4	30			U		U		30	NC
CL7-BZ#176	0.36		0.358		1	30		1.82		2.01		10	30			U		U		30	NC
CL5-BZ#105	16.6		18.1		9	30		74.2		78.5		6	30			U		U		30	NC
CL6-BZ#137	1.26		1.33		5	30		18.1		19		5	30			U		U		30	NC
CL5-BZ#127		U		U		30	NC		U		U		30	NC		U		U		30	NC
CL7-BZ#186		U		U		30	NC		U		U		30	NC		U		U		30	NC
CL6-BZ#130/#164	2.22		2.34		5	30		28.6		30		5	30			U		U		30	NC
CL7-BZ#178	0.721		0.864		18	30		1.62		1.79		10	30			U		U		30	NC
CL6-BZ#138	11.9		12.8		7	30		168		173		3	30		1.03		0.966		6	30
CL6-BZ#163/#160	5.37		5.76		7	30		35.6		36.5		2	30		0.356	J	0.278	J		30	NC
CL6-BZ#129/#158	3.68		3.82		4	30		46.1		46.9		2	30			U		U		30	NC
CL7-BZ#182/#175	0.161	J	0.179	J		30	NC	0.737		0.756		3	30			U		U		30	NC
CL7-BZ#187	3.1		3.27		5	30		7.87		7.99		2	30		0.359	J	0.468			30	NC
CL7-BZ#183	1.19		1.26		6	30		6.96		6.96		0	30		0.241	J		U		30	X
CL6-BZ#166		U		U		30	NC	1.53		1.54		1	30			U		U		30	NC
CL6-BZ#159		U		U		30	NC		U		U		30	NC		U		U		30	NC
CL5-BZ#126		U		U		30	NC	0.156	J	0.149	J		30	NC		U		U		30	NC
CL7-BZ#185	0.256	J	0.328			30	NC	1.05		1.08		3	30			U		U		30	NC
CL6-BZ#162		U		U		30	NC	0.889		0.914		3	30			U		U		30	NC
CL7-BZ#174	1.84		1.82		1	30		11.1		11.3		2	30		0.292	J	0.29	J		30	NC
CL6-BZ#128	3.77		4.01		6	30		46.1		46.3		0	30			U		U		30	NC
CL8-BZ#202	0.309		0.284		8	30		0.153	J	0.125	J		30	NC		U		U		30	NC
CL6-BZ#167	0.658		0.693		5	30		8.19		8.03		2	30			U		U		30	NC
CL7-BZ#181		U		U		30	NC	0.597		0.563		6	30			U		U		30	NC
CL7-BZ#177	1.59		1.35		16	30		7.18		6.94		3	30		0.316	J		U		30	X
CL8-BZ#204/#200	0.194	J	0.206	J		30	NC	0.16	J	0.137	J		30	NC		U		U		30	NC
CL7-BZ#171	0.648		0.796		20	30		5.32		5.33		0	30			U		U		30	NC
CL7-BZ#173		U		U		30	NC	0.694		0.694		0	30			U		U		30	NC
CL8-BZ#197		U		U		30	NC		U		U		30	NC		U		U		30	NC
CL7-BZ#172	0.472		0.436		8	30		2.48		2.7		8	30			U		U		30	NC
CL7-BZ#192		U		U		30	NC		U		U		30	NC		U		U		30	NC
CL6-BZ#156	1.96		2.1		7	30		31		31.7		2	30			U		U		30	NC
CL6-BZ#157	0.657		0.719		9	30		6.66		6.73		1	30			U		U		30	NC
CL7-BZ#180	3.3		3.3		0	30		18.9		19.2		2	30		0.652		0.571		13	30
CL7-BZ#193	0.259	J	0.166	J		30	NC	0.759		0.791		4	30			U		U		30	NC
CL8-BZ#199	0.161	J	0.224	J		30	NC	0.156	J	0.159	J		30	NC		U		U		30	NC
CL7-BZ#191		U		U		30	NC	0.762		0.737		3	30			U		U		30	NC
CL8-BZ#198		U		U		30	NC		U		U		30	NC		U		U		30	NC
CL8-BZ#201	1.23		1.22		1	30		0.698		0.755		8	30			U		U		30	NC
CL7-BZ#170	2.12		2.11		0	30		18.1		18.5		2	30			U		U		30	NC
CL7-BZ#190	0.479		0.477		0	30		2.92		2.96		1	30			U		U		30	NC
CL8-BZ#196	0.802		0.753		6	30		0.583		0.57		2	30			U		U		30	NC
CL8-BZ#203	1.04		1.4		30	30		0.617		0.558		10	30			U		U		30	NC
CL6-BZ#169		U		U		30	NC		U		U		30	NC		U		U		30	NC
CL9-BZ#208	0.192	J	0.174	J		30	NC		U		U		30	NC		U		U		30	NC
CL9-BZ#207	0.074	J	0.08	J		30	NC		U		U		30	NC		U		U		30	NC
CL7-BZ#189		U		U		30	NC	1.12		1.32		16	30			U		U		30	NC
CL8-BZ#195	0.588		0.492		18	30		0.538		0.525		2	30			U		U		30	NC
CL8-BZ#194	1.12		1.2		7	30		0.91		0.942		3	30			U		U		30	NC
CL8-BZ#205		U		U		30	NC		U		U		30	NC		U		U		30	NC
CL9-BZ#206	0.751		0.705		6	30			U		U		30	NC		U		U		30	NC
CL10-BZ#209	0.301		0.386		25	30		0.184	J	0.214	J		30	NC	0.312	J	0.666			30	NC
Surrogates (% Recovery)
CL3-BZ#19-C13	77		72					77		72					77		70
CL8-BZ#202-C13	84		81					82		82					84		74

## Sheet: NIST SRMs
Client ID	NIST SRM 1944							NIST SRM 1944							NIST SRM 1944							NIST SRM 1944							NIST SRM 1944
Lab ID	WG1259881-5							WG1261386-4							WG1259883-5							WG1281777-4							WG1299048-4
Matrix	SOIL							SOIL							SOIL							SOIL							SOIL
Matrix Description	Sediment							Sediment							Sediment							Sediment							Sediment
Reference Method	8270D-SIM/680(M)							8270D-SIM/680(M)							8270D-SIM/680(M)							8270D-SIM/680(M)							8270D-SIM/680(M)
Batch ID	WG1259881							WG1261386							WG1259883							WG1281777							WG1299048
Date Collected	NA							NA							NA							NA							NA
Date Received	2019-07-15							2019-07-18							2019-07-15							2019-09-09							2019-10-22
Date Prepped	2019-07-15							2019-07-18							2019-07-15							2019-09-09							2019-10-22
Date Analyzed	2019-08-14							2019-08-16							2019-08-15							2019-09-18							2019-11-05
Sample Size(wet)	3.34	g						3.02	g						3.13	g						3.09	g						3.04	g
% Solid	100							100							100							100							100
Units	%							%							%							%							%
Final Volume	4							4							4							4							4
Dilution	1							1							1							1							1
Reporting Limit	0.599							0.662							0.639							0.647							0.658
Analytes	Result		% REC	Spike Conc.	Lower Limit	Upper Limit		Result		% REC	Spike Conc.	Lower Limit	Upper Limit		Result		% REC	Spike Conc.	Lower Limit	Upper Limit		Result		% REC	Spike Conc.	Lower Limit	Upper Limit		Result		% REC	Spike Conc.	Lower Limit	Upper Limit
CL2-BZ#8	18.4		82	22.3	40	140		15.9		71	22.3	40	140		19.8		89	22.3	40	140		19		85	22.3	40	140		18.9		85	22.3	40	140
CL3-BZ#18	42.2		83	51	40	140		37.3		73	51	40	140		44.2		87	51	40	140		44.6		87	51	40	140		43.9		86	51	40	140
CL3-BZ#-31	59.9		76	78.7	40	140		53.2		68	78.7	40	140		62.2		79	78.7	40	140		65.6		83	78.7	40	140		66		84	78.7	40	140
CL3-BZ#28	73.3		91	80.8	40	140		64.1		79	80.8	40	140		74.4		92	80.8	40	140		76.3		94	80.8	40	140		72.3		89	80.8	40	140
CL4-BZ#52	64.4		81	79.4	40	140		58.2		73	79.4	40	140		67.1		84	79.4	40	140		67.5		85	79.4	40	140		63.6		80	79.4	40	140
CL4-BZ#49	45.1		85	53	40	140		40.7		77	53	40	140		49.2		93	53	40	140		45.8		86	53	40	140		45.6		86	53	40	140
CL4-BZ#44	50.6		84	60.2	40	140		46.8		78	60.2	40	140		50.3		84	60.2	40	140		54		90	60.2	40	140		52.4		87	60.2	40	140
CL5-BZ#121/#95/#88	35.5		55	65	40	140		31.2		48	65	40	140		34.8		54	65	40	140		34.5		53	65	40	140		33.1		51	65	40	140
CL4-BZ#66	55		76	71.9	40	140		48.4		67	71.9	40	140		52.5		73	71.9	40	140		59.1		82	71.9	40	140		55.8		78	71.9	40	140
CL5-BZ#101/#90	62.3		85	73.4	40	140		54.2		74	73.4	40	140		57.2		78	73.4	40	140		59.4		81	73.4	40	140		57.6		78	73.4	40	140
CL5-BZ#99	26.4		70	37.5	40	140		22.9		61	37.5	40	140		24.1		64	37.5	40	140		26.1		70	37.5	40	140		24		64	37.5	40	140
CL5-BZ#87/#111	20		67	29.9	40	140		17.6		59	29.9	40	140		18.7		62	29.9	40	140		18.9		63	29.9	40	140		17.8		60	29.9	40	140
CL5-BZ#110	59.8		94	63.5	40	140		53.9		85	63.5	40	140		55.8		88	63.5	40	140		56		88	63.5	40	140		52.4		82	63.5	40	140
CL6-BZ#151	12.7		75	16.9	40	140		10.9		64	16.9	40	140		12.9		76	16.9	40	140		13		77	16.9	40	140		12.6		74	16.9	40	140
CL6-BZ#147/#149	45.7		92	49.7	40	140		39.7		80	49.7	40	140		45.6		92	49.7	40	140		46.3		93	49.7	40	140		45.7		92	49.7	40	140
CL5-BZ#118	48.4		83	58	40	140		42.5		73	58	40	140		47.4		82	58	40	140		49.1		85	58	40	140		43.3		75	58	40	140
CL6-BZ#153	53		72	74	40	140		45.5		61	74	40	140		50.4		68	74	40	140		54.9		74	74	40	140		50.9		69	74	40	140
CL5-BZ#105	18.2		74	24.5	40	140		16		65	24.5	40	140		17.6		72	24.5	40	140		17.4		71	24.5	40	140		16		65	24.5	40	140
CL6-BZ#138	43.1		69	62.1	40	140		36.7		59	62.1	40	140		40.6		65	62.1	40	140		42.8		69	62.1	40	140		42.4		68	62.1	40	140
CL7-BZ#187	21.7		86	25.1	40	140		18.7		74	25.1	40	140		20.2		80	25.1	40	140		21.1		84	25.1	40	140		22		88	25.1	40	140
CL6-BZ#128	9.04		107	8.47	40	140		8.6		102	8.47	40	140		9.94		117	8.47	40	140		9.69		114	8.47	40	140		9.25		109	8.47	40	140
CL6-BZ#156	6.47		99	6.52	40	140		5		77	6.52	40	140		6.24		96	6.52	40	140		6.17		95	6.52	40	140		5.04		77	6.52	40	140
CL7-BZ#180	30.6		69	44.3	40	140		27.7		62	44.3	40	140		30.7		69	44.3	40	140		30		68	44.3	40	140		32.5		73	44.3	40	140
CL7-BZ#170	15.9		70	22.6	40	140		14.7		65	22.6	40	140		13.8		61	22.6	40	140		15.5		68	22.6	40	140		13.8		61	22.6	40	140
CL8-BZ#195	3.72		99	3.75	40	140		3.21		86	3.75	40	140		3.04		81	3.75	40	140		3.45		92	3.75	40	140		3.65		97	3.75	40	140
CL8-BZ#194	11.3		101	11.2	40	140		9.75		87	11.2	40	140		8.2		73	11.2	40	140		9.54		85	11.2	40	140		9.86		88	11.2	40	140
CL9-BZ#206	7.53		82	9.21	40	140		6.38		69	9.21	40	140		7.09		77	9.21	40	140		8.58		93	9.21	40	140		7.79		84	9.21	40	140
CL10-BZ#209	7.62		112	6.81	40	140		6.34		93	6.81	40	140		5.78		85	6.81	40	140		6.76		99	6.81	40	140		6.56		96	6.81	40	140
Surrogates (% Recovery)
CL3-BZ#19-C13	72							66							82							75							74
CL8-BZ#202-C13	83							73							82							88							79

## Sheet: Qualifiers 
	List of Potential Qualifiers
	A: Spectra identified as "Aldol Condensation Product".
	B: The analyte was detected above the reporting limit in the associated method blank. Flag only applies to associated field samples that have detectable concentrations of the analyte at less than ten times (10x) the concentration found in the blank. For MCP-related projects, flag only applies to associated field samples that have detectable concentrations of the analyte at less than ten times (10…
	C: Co-elution: The target analyte co-elutes with a known lab standard (i.e. surrogate, internal standards, etc.) for co-extracted analyses.
	D: Concentration of analyte was quantified from diluted analysis. Flag only applies to field samples that have detectable concentrations of the analyte.
	E: Concentration of analyte exceeds the range of the calibration curve and/or linear range of the instrument.
	G: The concentration may be biased high due to matrix interferences (i.e, co-elution) with non-target compound(s). The result should be considered estimated.
	H: The analysis of pH was performed beyond the regulatory-required holding time of 15 minutes from the time of sample collection.
	I: The lower value for the two columns has been reported due to obvious interference.
	J: Estimated value. The Target analyte concentration is below the quantitation limit (RL), but above the Method Detection Limit (MDL) or Estimated Detection Limit (EDL) for SPME-related analyses. This represents an estimated concentration for Tentatively Identified Compounds (TICs).
	J: Estimated value. This represents an estimated concentration for Tentatively Identified Compounds (TICs).
	J: Estimated value. The Target analyte concentration is below the Limit of Quantitation (LOQ), but above the Detection Limit (DL). This represents an estimated concentration for Tentatively Identified Compounds (TICs).
	M: Reporting Limit (RL) exceeds the MCP CAM Reporting Limit for this analyte.
	ND: Not detected at the method detection limit (MDL) for the sample, or estimated detection limit (EDL) for SPME-related analyses.
	ND: Not detected at the Limit of Detection (LOD) for the sample.
	ND: Not detected at the Limit of Quantitation (LOQ) for the sample.
	ND: Not detected at the reporting limit (RL) for the sample.
	NJ: Presumptive evidence of compound. This represents an estimated concentration for Tentatively Identified Compounds (TICs), where the identification is based on a mass spectral library search.
	P: The RPD between the results for the two columns exceeds the method-specified criteria.
	Q: The quality control sample exceeds the associated acceptance criteria. For DOD-related projects, LCS and/or Continuing Calibration Standard exceedences are also qualified on all associated sample results. Note: This flag is not applicable for matrix spike recoveries when the sample concentration is greater than 4x the spike added or for batch duplicate RPD when the sample concentrations are le…
	R: Analytical results are from sample re-analysis.
	RE: Analytical results are from sample re-extraction.
	S: Analytical results are from modified screening analysis.
	U: Not detected at the reported detection limit for the sample.

## Sheet: ABA_HISTOGRAM_SETTINGS
Newfields	2				1	2	50	TRUE
Analyte Profile Histogram	3					=$25:$210	6	TRUE
Concentration	-1						10
15	=$D:$BK						1
19	20					186	90
2	4	56-HS-H-F-1	L1929974-01		TRUE	25	16764108	CL1-BZ#1	TRUE
	7	56-HS-H-F-2	L1929974-02		TRUE	26	16764108	CL1-BZ#2	TRUE
	10	56-HS-H-F-3	L1929974-03		TRUE	27	16764108	CL1-BZ#3	TRUE
	13	56-HS-H-F-4	L1929974-04		TRUE	28	16764108	CL2-BZ#4/#10	TRUE
	16	56-HS-H-M-1	L1929974-05		TRUE	29	16764108	CL2-BZ#9	TRUE
	19	56-HS-H-M-2	L1929974-06		TRUE	30	16764108	CL2-BZ#7	TRUE
	22	56-HS-H-M-3	L1929974-07		TRUE	31	16764108	CL2-BZ#6	TRUE
	25	56-HS-H-M-4	L1929974-08		TRUE	32	16764108	CL2-BZ#5	TRUE
	28	56-HS-H-C-1	L1929974-09		TRUE	33	16764108	CL2-BZ#8	TRUE
	31	56-HS-H-C-2	L1929974-10		TRUE	34	16764108	CL3-BZ#19	TRUE
	34	56-HS-H-C-3	L1929974-11		TRUE	35	16764108	CL2-BZ#14	TRUE
	37	56-HS-H-C-4	L1929974-12		TRUE	36	16764108	CL3-BZ#30	TRUE
	40	56-M-H-F-1	L1929974-13		TRUE	37	16764108	CL3-BZ#18	TRUE
	43	56-M-H-F-2	L1929974-14		TRUE	38	16764108	CL2-BZ#11	TRUE
	46	56-M-H-F-3	L1929974-15		TRUE	39	16764108	CL3-BZ#17	TRUE
	49	56-M-H-F-4	L1929974-16		TRUE	40	16764108	CL2-BZ#12	TRUE
	52	56-M-0-0-1	L1929974-17		TRUE	41	16764108	CL3-BZ#27	TRUE
	55	56-M-0-0-2	L1929974-18		TRUE	42	16764108	CL2-BZ#13	TRUE
	58	56-M-0-0-3	L1929974-19		TRUE	43	16764108	CL3-BZ#24	TRUE
	61	56-M-0-0-4	L1929974-20		TRUE	44	16764108	CL3-BZ#16	TRUE
						45	16764108	CL3-BZ#32	TRUE
						46	16764108	CL2-BZ#15	TRUE
						47	16764108	CL3-BZ#34	TRUE
						48	16764108	CL3-BZ#23	TRUE
						49	16764108	CL4-BZ#54	TRUE
						50	16764108	CL3-BZ#29	TRUE
						51	16764108	CL4-BZ#50	TRUE
						52	16764108	CL3-BZ#26	TRUE
						53	16764108	CL3-BZ#25	TRUE
						54	16764108	CL4-BZ#53	TRUE
						55	16764108	CL3-BZ#-31	TRUE
						56	16764108	CL3-BZ#28	TRUE
						57	16764108	CL3-BZ#33	TRUE
						58	16764108	CL4-BZ#51	TRUE
						59	16764108	CL3-BZ#21/#20	TRUE
						60	16764108	CL4-BZ#45	TRUE
						61	16764108	CL3-BZ#22	TRUE
						62	16764108	CL4-BZ#73/#46	TRUE
						63	16764108	CL4-BZ#69	TRUE
						64	16764108	CL4-BZ#43	TRUE
						65	16764108	CL3-BZ#36	TRUE
						66	16764108	CL4-BZ#52	TRUE
						67	16764108	CL4-BZ#48	TRUE
						68	16764108	CL4-BZ#49	TRUE
						69	16764108	CL5-BZ#104	TRUE
						70	16764108	CL4-BZ#47	TRUE
						71	16764108	CL4-BZ#65/#75/#62	TRUE
						72	16764108	CL3-BZ#39	TRUE
						73	16764108	CL3-BZ#38	TRUE
						74	16764108	CL4-BZ#44	TRUE
						75	16764108	CL4-BZ#59	TRUE
						76	16764108	CL4-BZ#42	TRUE
						77	16764108	CL4-BZ#71	TRUE
						78	16764108	CL3-BZ#35	TRUE
						79	16764108	CL4-BZ#41	TRUE
						80	16764108	CL4-BZ#72	TRUE
						81	16764108	CL5-BZ#96	TRUE
						82	16764108	CL5-BZ#103	TRUE
						83	16764108	CL4-BZ#68/#64	TRUE
						84	16764108	CL4-BZ#40	TRUE
						85	16764108	CL3-BZ#37	TRUE
						86	16764108	CL5-BZ#100	TRUE
						87	16764108	CL5-BZ#94	TRUE
						88	16764108	CL4-BZ#57	TRUE
						89	16764108	CL4-BZ#67/#58	TRUE
						90	16764108	CL5-BZ#102	TRUE
						91	16764108	CL4-BZ#61	TRUE
						92	16764108	CL5-BZ#98	TRUE
						93	16764108	CL4-BZ#76	TRUE
						94	16764108	CL5-BZ#93	TRUE
						95	16764108	CL4-BZ#63	TRUE
						96	16764108	CL5-BZ#121/#95/#88	TRUE
						97	16764108	CL4-BZ#74	TRUE
						98	16764108	CL6-BZ#155	TRUE
						99	16764108	CL4-BZ#70	TRUE
						100	16764108	CL5-BZ#91	TRUE
						101	16764108	CL4-BZ#66	TRUE
						102	16764108	CL4-BZ#80	TRUE
						103	16764108	CL4-BZ#55	TRUE
						104	16764108	CL5-BZ#92	TRUE
						105	16764108	CL5-BZ#89/#84	TRUE
						106	16764108	CL5-BZ#101/#90	TRUE
						107	16764108	CL4-BZ#56	TRUE
						108	16764108	CL5-BZ#113	TRUE
						109	16764108	CL5-BZ#99	TRUE
						110	16764108	CL6-BZ#150	TRUE
						111	16764108	CL4-BZ#60	TRUE
						112	16764108	CL6-BZ#152	TRUE
						113	16764108	CL5-BZ#119	TRUE
						114	16764108	CL5-BZ#83/#125/#112	TRUE
						115	16764108	CL5-BZ#86/#109	TRUE
						116	16764108	CL6-BZ#145	TRUE
						117	16764108	CL5-BZ#97	TRUE
						118	16764108	CL6-BZ#148	TRUE
						119	16764108	CL4-BZ#79	TRUE
						120	16764108	CL5-BZ#116	TRUE
						121	16764108	CL6-BZ#154	TRUE
						122	16764108	CL4-BZ#78	TRUE
						123	16764108	CL5-BZ#87/#111	TRUE
						124	16764108	CL6-BZ#136	TRUE
						125	16764108	CL5-BZ#117	TRUE
						126	16764108	CL5-BZ#115	TRUE
						127	16764108	CL5-BZ#85	TRUE
						128	16764108	CL5-BZ#120	TRUE
						129	16764108	CL5-BZ#110	TRUE
						130	16764108	CL4-BZ#81	TRUE
						131	16764108	CL6-BZ#151	TRUE
						132	16764108	CL6-BZ#135	TRUE
						133	16764108	CL5-BZ#82	TRUE
						134	16764108	CL6-BZ#144	TRUE
						135	16764108	CL6-BZ#147/#149	TRUE
						136	16764108	CL4-BZ#77	TRUE
						137	16764108	CL6-BZ#143/#139	TRUE
						138	16764108	CL5-BZ#124	TRUE
						139	16764108	CL6-BZ#140	TRUE
						140	16764108	CL5-BZ#108	TRUE
						141	16764108	CL5-BZ#107/#123	TRUE
						142	16764108	CL7-BZ#188	TRUE
						143	16764108	CL6-BZ#134	TRUE
						144	16764108	CL5-BZ#106	TRUE
						145	16764108	CL6-BZ#133	TRUE
						146	16764108	CL6-BZ#142	TRUE
						147	16764108	CL5-BZ#118	TRUE
						148	16764108	CL6-BZ#131	TRUE
						149	16764108	CL7-BZ#184	TRUE
						150	16764108	CL6-BZ#165	TRUE
						151	16764108	CL6-BZ#146	TRUE
						152	16764108	CL6-BZ#161	TRUE
						153	16764108	CL5-BZ#122	TRUE
						154	16764108	CL6-BZ#168	TRUE
						155	16764108	CL5-BZ#114	TRUE
						156	16764108	CL6-BZ#153	TRUE
						157	16764108	CL6-BZ#132	TRUE
						158	16764108	CL7-BZ#179	TRUE
						159	16764108	CL6-BZ#141	TRUE
						160	16764108	CL7-BZ#176	TRUE
						161	16764108	CL5-BZ#105	TRUE
						162	16764108	CL6-BZ#137	TRUE
						163	16764108	CL5-BZ#127	TRUE
						164	16764108	CL7-BZ#186	TRUE
						165	16764108	CL6-BZ#130/#164	TRUE
						166	16764108	CL7-BZ#178	TRUE
						167	16764108	CL6-BZ#138	TRUE
						168	16764108	CL6-BZ#163/#160	TRUE
						169	16764108	CL6-BZ#129/#158	TRUE
						170	16764108	CL7-BZ#182/#175	TRUE
						171	16764108	CL7-BZ#187	TRUE
						172	16764108	CL7-BZ#183	TRUE
						173	16764108	CL6-BZ#166	TRUE
						174	16764108	CL6-BZ#159	TRUE
						175	16764108	CL5-BZ#126	TRUE
						176	16764108	CL7-BZ#185	TRUE
						177	16764108	CL6-BZ#162	TRUE
						178	16764108	CL7-BZ#174	TRUE
						179	16764108	CL6-BZ#128	TRUE
						180	16764108	CL8-BZ#202	TRUE
						181	16764108	CL6-BZ#167	TRUE
						182	16764108	CL7-BZ#181	TRUE
						183	16764108	CL7-BZ#177	TRUE
						184	16764108	CL8-BZ#204/#200	TRUE
						185	16764108	CL7-BZ#171	TRUE
						186	16764108	CL7-BZ#173	TRUE
						187	16764108	CL8-BZ#197	TRUE
						188	16764108	CL7-BZ#172	TRUE
						189	16764108	CL7-BZ#192	TRUE
						190	16764108	CL6-BZ#156	TRUE
						191	16764108	CL6-BZ#157	TRUE
						192	16764108	CL7-BZ#180	TRUE
						193	16764108	CL7-BZ#193	TRUE
						194	16764108	CL8-BZ#199	TRUE
						195	16764108	CL7-BZ#191	TRUE
						196	16764108	CL8-BZ#198	TRUE
						197	16764108	CL8-BZ#201	TRUE
						198	16764108	CL7-BZ#170	TRUE
						199	16764108	CL7-BZ#190	TRUE
						200	16764108	CL8-BZ#196	TRUE
						201	16764108	CL8-BZ#203	TRUE
						202	16764108	CL6-BZ#169	TRUE
						203	16764108	CL9-BZ#208	TRUE
						204	16764108	CL9-BZ#207	TRUE
						205	16764108	CL7-BZ#189	TRUE
						206	16764108	CL8-BZ#195	TRUE
						207	16764108	CL8-BZ#194	TRUE
						208	16764108	CL8-BZ#205	TRUE
						209	16764108	CL9-BZ#206	TRUE
						210	16764108	CL10-BZ#209	TRUE
